# Supplementary material for: Genome-wide detection of human 5′ UTR variants that impact protein translation
Source: Am J Hum Genet. 2026 Mar 24;113(4):809–27. doi: 10.1016/j.ajhg.2026.02.020 (PMC13087467; doi:10.1016/j.ajhg.2026.02.020)
Supplement: Data S1. Tables S1–S5 [file mmc2.xlsx]

## Sheet: ST1
Gencodev39_GRCh38	Gencodev19_GRCh37	Gene_name	Transcript	category
ENSG00000198674	ENSG00000198674	OR10G6	ENST00000307002	accessory
NA	ENSG00000204683	C10orf113	ENST00000534331	accessory
NA	ENSG00000219492	RP11-1396O13.13	ENST00000508324	accessory
NA	ENSG00000249034	AC005609.1	ENST00000502505	accessory
NA	ENSG00000206483	TXNRD3NB	ENST00000383572	accessory
NA	ENSG00000176269	OR4F21	ENST00000320901	accessory
NA	ENSG00000235249	OR4F29	ENST00000426406	accessory
NA	ENSG00000185097	OR4F16	ENST00000332831	accessory
NA	ENSG00000230178	OR4F3	ENST00000456475	accessory
ENSG00000168758	ENSG00000168758	SEMA4C	ENST00000305476	accessory
ENSG00000111266	ENSG00000111266	DUSP16	ENST00000228862	accessory
ENSG00000120278	ENSG00000120278	PLEKHG1	ENST00000367328	accessory
ENSG00000157368	ENSG00000157368	IL34	ENST00000429149	accessory
ENSG00000171054	ENSG00000171054	OR13H1	ENST00000338616	accessory
ENSG00000227152	ENSG00000227152	OR2T7	ENST00000460972	accessory
NA	ENSG00000170866	LILRA3	ENST00000251390	accessory
ENSG00000184321	ENSG00000184321	OR51J1	ENST00000332043	accessory
NA	ENSG00000234719	RP11-166B2.1	ENST00000399147	accessory
NA	ENSG00000180913	OR56B3P	ENST00000316517	accessory
ENSG00000280670	ENSG00000236624	CCDC163	ENST00000488405	accessory
NA	ENSG00000180909	OR52B1P	ENST00000316506	accessory
ENSG00000261739	ENSG00000261739	GOLGA8S	ENST00000562295	accessory
ENSG00000176904	ENSG00000176904	OR51H1	ENST00000322059	accessory
ENSG00000148136	ENSG00000148136	OR13C4	ENST00000277216	accessory
ENSG00000262628	ENSG00000262628	OR1D5	ENST00000575751	accessory
ENSG00000172464	ENSG00000172464	OR5AP2	ENST00000302981	accessory
ENSG00000182783	ENSG00000182783	OR2T29	ENST00000328570	accessory
ENSG00000180016	ENSG00000180016	OR1E1	ENST00000322608	accessory
ENSG00000274102	ENSG00000182974	OR4M2	ENST00000332663	accessory
ENSG00000169258	ENSG00000169258	GPRIN1	ENST00000303991	accessory
ENSG00000226288	ENSG00000226288	OR52I2	ENST00000312614	accessory
ENSG00000153230	ENSG00000153230	OR14K1	ENST00000283225	accessory
ENSG00000280090	ENSG00000198657	OR8B4	ENST00000356130	accessory
ENSG00000176540	ENSG00000176540	OR4C5	ENST00000319813	accessory
ENSG00000174982	ENSG00000174982	OR4S2	ENST00000312422	accessory
ENSG00000175899	ENSG00000175899	A2M	ENST00000318602	accessory
ENSG00000279051	ENSG00000172381	OR6Q1	ENST00000302622	accessory
ENSG00000084636	ENSG00000084636	COL16A1	ENST00000373672	accessory
ENSG00000188581	ENSG00000188581	KRTAP1-1	ENST00000306271	accessory
ENSG00000184155	ENSG00000184155	OR10J5	ENST00000334857	accessory
ENSG00000111254	ENSG00000111254	AKAP3	ENST00000545990	accessory
ENSG00000197309	ENSG00000197309	OR10D3	ENST00000318666	accessory
ENSG00000186119	ENSG00000186119	OR5D18	ENST00000333976	accessory
ENSG00000172150	ENSG00000172150	OR1A2	ENST00000381951	accessory
ENSG00000177275	ENSG00000177275	OR2AJ1	ENST00000318244	accessory
ENSG00000176219	ENSG00000176219	OR11H6	ENST00000315519	accessory
ENSG00000255804	ENSG00000255804	OR6J1	ENST00000540461	accessory
ENSG00000182898	ENSG00000182898	TCHHL1	ENST00000368806	accessory
ENSG00000241128	ENSG00000241128	OR14A2	ENST00000366485	accessory
ENSG00000181961	ENSG00000181961	OR4A16	ENST00000314721	accessory
ENSG00000197706	ENSG00000197706	OR6C74	ENST00000343870	accessory
ENSG00000175485	ENSG00000175485	OR52W1	ENST00000311352	accessory
ENSG00000279270	ENSG00000176937	OR52R1	ENST00000356069	accessory
ENSG00000166884	ENSG00000166884	OR4D6	ENST00000300127	accessory
ENSG00000204702	ENSG00000204702	OR2J1	ENST00000377171	accessory
ENSG00000225781	ENSG00000225781	OR6V1	ENST00000418316	accessory
ENSG00000172324	ENSG00000172324	OR5A2	ENST00000302040	accessory
ENSG00000181927	ENSG00000181927	OR4P4	ENST00000314612	accessory
ENSG00000255307	ENSG00000255307	OR52B2	ENST00000530810	accessory
ENSG00000196944	ENSG00000196944	OR2T4	ENST00000366475	accessory
ENSG00000179919	ENSG00000179919	OR10A7	ENST00000326258	accessory
ENSG00000185926	ENSG00000185926	OR4C46	ENST00000328188	accessory
ENSG00000205496	ENSG00000205496	OR51A2	ENST00000380371	accessory
ENSG00000186881	ENSG00000186881	OR13F1	ENST00000334726	accessory
ENSG00000255298	ENSG00000255298	OR8G5	ENST00000524943	accessory
ENSG00000280236	ENSG00000168787	OR12D2	ENST00000383555	accessory
ENSG00000279486	ENSG00000170803	OR2AG1	ENST00000307401	accessory
ENSG00000197403	ENSG00000197403	OR6N1	ENST00000335094	accessory
ENSG00000136839	ENSG00000136839	OR13C9	ENST00000259362	accessory
ENSG00000221996	ENSG00000221996	OR52B4	ENST00000408920	accessory
ENSG00000186943	ENSG00000186943	OR13C8	ENST00000335040	accessory
ENSG00000206474	ENSG00000206474	OR10C1	ENST00000444197	accessory
ENSG00000176900	ENSG00000176900	OR51T1	ENST00000380378	accessory
ENSG00000221910	ENSG00000221910	OR2F2	ENST00000408955	accessory
ENSG00000196832	ENSG00000196832	OR11G2	ENST00000357366	accessory
ENSG00000279395	ENSG00000186117	OR5L1	ENST00000333973	accessory
ENSG00000184478	ENSG00000184478	OR56A3	ENST00000329564	accessory
ENSG00000165202	ENSG00000165202	OR1Q1	ENST00000297913	accessory
ENSG00000172772	ENSG00000172772	OR10W1	ENST00000395079	accessory
ENSG00000159961	ENSG00000159961	OR3A3	ENST00000291231	accessory
ENSG00000255223	ENSG00000255223	OR5M11	ENST00000528616	accessory
ENSG00000278889	ENSG00000122718	OR2S2	ENST00000341959	accessory
ENSG00000184293	ENSG00000184293	CLECL1	ENST00000327839	accessory
ENSG00000221813	ENSG00000221813	OR6B1	ENST00000408922	accessory
ENSG00000172199	ENSG00000172199	OR8U1	ENST00000302270	accessory
ENSG00000204246	ENSG00000204246	OR13C3	ENST00000374781	accessory
ENSG00000180974	ENSG00000180974	OR52E4	ENST00000316987	accessory
ENSG00000187857	ENSG00000187857	OR6C75	ENST00000343399	accessory
ENSG00000174957	ENSG00000174957	OR5J2	ENST00000312298	accessory
ENSG00000179695	ENSG00000179695	OR6C2	ENST00000322678	accessory
ENSG00000221954	ENSG00000221954	OR4C12	ENST00000335238	accessory
ENSG00000232268	ENSG00000232268	OR52I1	ENST00000530443	accessory
ENSG00000182070	ENSG00000182070	OR52A1	ENST00000380367	accessory
ENSG00000174914	ENSG00000174914	OR9G1	ENST00000312153	accessory
ENSG00000184166	ENSG00000184166	OR1D2	ENST00000331459	accessory
ENSG00000172188	ENSG00000172188	OR4C11	ENST00000302231	accessory
ENSG00000196098	ENSG00000196098	OR5K4	ENST00000354924	accessory
ENSG00000167822	ENSG00000167822	OR8J3	ENST00000301529	accessory
ENSG00000183024	ENSG00000183024	OR1G1	ENST00000328890	accessory
ENSG00000177476	ENSG00000177476	OR2G3	ENST00000320002	accessory
ENSG00000279263	ENSG00000196936	OR2L8	ENST00000357191	accessory
ENSG00000206536	ENSG00000206536	OR5K3	ENST00000383695	accessory
ENSG00000237388	ENSG00000237388	OR4A47	ENST00000446524	accessory
ENSG00000205030	ENSG00000205030	OR5L2	ENST00000378397	accessory
ENSG00000255713	ENSG00000255713	OR4D2	ENST00000545221	accessory
ENSG00000165204	ENSG00000165204	OR1K1	ENST00000277309	accessory
ENSG00000279761	ENSG00000198877	OR5D13	ENST00000361760	accessory
ENSG00000182613	ENSG00000182613	OR2V2	ENST00000328275	accessory
ENSG00000198283	ENSG00000198283	OR5B21	ENST00000360374	accessory
ENSG00000180658	ENSG00000180658	OR2A4	ENST00000315453	accessory
ENSG00000284723	ENSG00000197376	OR8S1	ENST00000310194	accessory
ENSG00000221931	ENSG00000221931	OR6X1	ENST00000327930	accessory
ENSG00000198128	ENSG00000198128	OR2L3	ENST00000359959	accessory
ENSG00000179626	ENSG00000179626	OR6C4	ENST00000394256	accessory
ENSG00000172769	ENSG00000172769	OR5B3	ENST00000309403	accessory
ENSG00000171180	ENSG00000171180	OR2M4	ENST00000306687	accessory
ENSG00000172208	ENSG00000172208	OR4X2	ENST00000302329	accessory
ENSG00000182854	ENSG00000182854	OR4F15	ENST00000332238	accessory
ENSG00000221989	ENSG00000221989	OR2A2	ENST00000408979	accessory
ENSG00000130538	ENSG00000130538	OR11H1	ENST00000252835	accessory
ENSG00000181785	ENSG00000181785	OR5AS1	ENST00000313555	accessory
ENSG00000175398	ENSG00000175398	OR10P1	ENST00000309675	accessory
ENSG00000254636	ENSG00000254636	ARMS2	ENST00000528446	accessory
ENSG00000176495	ENSG00000176495	OR5AN1	ENST00000313940	accessory
ENSG00000177535	ENSG00000177535	OR2B11	ENST00000318749	accessory
ENSG00000198601	ENSG00000198601	OR2M2	ENST00000359682	accessory
ENSG00000170920	ENSG00000170920	OR7G3	ENST00000305444	accessory
ENSG00000186513	ENSG00000186513	OR9Q2	ENST00000311591	accessory
ENSG00000171014	ENSG00000171014	OR4D5	ENST00000307033	accessory
ENSG00000204540	ENSG00000204540	PSORS1C1	ENST00000259881	accessory
ENSG00000196266	ENSG00000196266	OR10J3	ENST00000332217	accessory
ENSG00000181939	ENSG00000181939	OR4C15	ENST00000314644	accessory
ENSG00000228198	ENSG00000228198	OR2M3	ENST00000456743	accessory
ENSG00000198967	ENSG00000198967	OR10Z1	ENST00000361284	accessory
ENSG00000169214	ENSG00000169214	OR6F1	ENST00000302084	accessory
ENSG00000182083	ENSG00000182083	OR6B2	ENST00000402971	accessory
ENSG00000183313	ENSG00000183313	OR52L1	ENST00000332249	accessory
ENSG00000166363	ENSG00000166363	OR10A5	ENST00000299454	accessory
ENSG00000254834	ENSG00000254834	OR5M10	ENST00000526812	accessory
ENSG00000196071	ENSG00000196071	OR2L13	ENST00000366478	accessory
ENSG00000180708	ENSG00000180708	OR10K2	ENST00000314902	accessory
ENSG00000172459	ENSG00000172459	OR5AR1	ENST00000302969	accessory
ENSG00000230301	ENSG00000230301	OR5H6	ENST00000383696	accessory
ENSG00000182352	ENSG00000182352	C17orf77	ENST00000392620	accessory
ENSG00000166762	ENSG00000166762	CATSPER2	ENST00000321596	accessory
ENSG00000185523	ENSG00000185523	SPATA45	ENST00000332912	accessory
ENSG00000176895	ENSG00000176895	OR51A7	ENST00000359350	accessory
ENSG00000197385	ENSG00000197385	ZNF860	ENST00000360311	accessory
ENSG00000171496	ENSG00000171496	OR1L8	ENST00000304865	accessory
ENSG00000197454	ENSG00000197454	OR2L5	ENST00000355281	accessory
ENSG00000186306	ENSG00000186306	OR10T2	ENST00000334438	accessory
ENSG00000215455	ENSG00000215455	KRTAP10-1	ENST00000400375	accessory
ENSG00000186803	ENSG00000186803	IFNA10	ENST00000357374	accessory
ENSG00000172320	ENSG00000172320	OR5A1	ENST00000302030	accessory
ENSG00000176798	ENSG00000176798	OR51L1	ENST00000321543	accessory
ENSG00000150269	ENSG00000150269	OR5M9	ENST00000279791	accessory
ENSG00000203757	ENSG00000203757	OR6K3	ENST00000368145	accessory
ENSG00000181803	ENSG00000181803	OR6S1	ENST00000320704	accessory
ENSG00000172519	ENSG00000172519	OR10H5	ENST00000308940	accessory
ENSG00000221970	ENSG00000221970	OR2A1	ENST00000408951	accessory
ENSG00000204657	ENSG00000204657	OR2H2	ENST00000383640	accessory
ENSG00000196099	ENSG00000196099	OR6M1	ENST00000309154	accessory
ENSG00000164002	ENSG00000164002	EXO5	ENST00000372703	accessory
ENSG00000279961	ENSG00000174942	OR5R1	ENST00000312253	accessory
ENSG00000196778	ENSG00000196778	OR52K1	ENST00000307632	accessory
ENSG00000174970	ENSG00000174970	OR10AG1	ENST00000312345	accessory
ENSG00000182334	ENSG00000182334	OR5P3	ENST00000328375	accessory
NA	ENSG00000224689	ZNF812	ENST00000457674	accessory
ENSG00000184698	ENSG00000184698	OR51M1	ENST00000328611	accessory
ENSG00000182816	ENSG00000182816	KRTAP13-2	ENST00000399889	accessory
ENSG00000173679	ENSG00000173679	OR1L1	ENST00000309623	accessory
ENSG00000135976	ENSG00000135976	ANKRD36	ENST00000420699	accessory
ENSG00000203661	ENSG00000203661	OR2T5	ENST00000366473	accessory
ENSG00000196119	ENSG00000196119	OR8A1	ENST00000284287	accessory
ENSG00000188155	ENSG00000188155	KRTAP10-6	ENST00000400368	accessory
ENSG00000170790	ENSG00000170790	OR10A2	ENST00000307322	accessory
ENSG00000280021	ENSG00000188069	OR51F1	ENST00000343430	accessory
ENSG00000127780	ENSG00000127780	OR1E2	ENST00000248384	accessory
ENSG00000280204	ENSG00000172774	OR1S1	ENST00000309433	accessory
ENSG00000172489	ENSG00000172489	OR5T3	ENST00000303059	accessory
ENSG00000180785	ENSG00000180785	OR51E1	ENST00000396952	accessory
ENSG00000169484	ENSG00000169484	OR4K14	ENST00000305045	accessory
ENSG00000178772	ENSG00000178772	CPN2	ENST00000323830	accessory
ENSG00000136939	ENSG00000136939	OR1L4	ENST00000259466	accessory
ENSG00000168828	ENSG00000168828	OR13J1	ENST00000377981	accessory
ENSG00000184022	ENSG00000184022	OR2T10	ENST00000330500	accessory
ENSG00000236981	ENSG00000236981	OR10G9	ENST00000375024	accessory
ENSG00000184954	ENSG00000184954	OR6C70	ENST00000327335	accessory
ENSG00000168158	ENSG00000168158	OR2C1	ENST00000304936	accessory
ENSG00000197790	ENSG00000197790	OR52M1	ENST00000360213	accessory
ENSG00000279012	ENSG00000184881	OR51B2	ENST00000328813	accessory
ENSG00000181609	ENSG00000181609	OR52D1	ENST00000322641	accessory
ENSG00000141194	ENSG00000141194	OR4D1	ENST00000268912	accessory
ENSG00000279111	ENSG00000186400	OR10X1	ENST00000368150	accessory
ENSG00000279301	ENSG00000183130	OR2T11	ENST00000330803	accessory
ENSG00000187612	ENSG00000187612	OR5W2	ENST00000344514	accessory
ENSG00000176246	ENSG00000176246	OR4L1	ENST00000315683	accessory
ENSG00000186113	ENSG00000186113	OR5D14	ENST00000335605	accessory
ENSG00000197786	ENSG00000197786	OR5B17	ENST00000357377	accessory
ENSG00000181767	ENSG00000181767	OR8H2	ENST00000313503	accessory
ENSG00000182652	ENSG00000182652	OR4Q3	ENST00000331723	accessory
ENSG00000184394	ENSG00000184394	OR4N5	ENST00000333629	accessory
ENSG00000181371	ENSG00000181371	OR5M8	ENST00000327216	accessory
ENSG00000180934	ENSG00000180934	OR56A1	ENST00000316650	accessory
ENSG00000171133	ENSG00000171133	OR2K2	ENST00000302681	accessory
ENSG00000175619	ENSG00000175619	OR4B1	ENST00000309562	accessory
ENSG00000169327	ENSG00000169327	OR5AU1	ENST00000304418	accessory
ENSG00000183706	ENSG00000183706	OR4N4	ENST00000328795	accessory
ENSG00000239590	ENSG00000239590	OR1J4	ENST00000340750	accessory
ENSG00000188269	ENSG00000188269	OR7A5	ENST00000322301	accessory
ENSG00000205327	ENSG00000205327	OR6C68	ENST00000548615	accessory
ENSG00000276119	ENSG00000257019	OR13C2	ENST00000542196	accessory
ENSG00000167359	ENSG00000167359	OR51I1	ENST00000380211	accessory
ENSG00000178586	ENSG00000178586	OR6B3	ENST00000319423	accessory
ENSG00000196248	ENSG00000196248	OR10S1	ENST00000531945	accessory
ENSG00000187701	ENSG00000187701	OR2T27	ENST00000344889	accessory
ENSG00000184140	ENSG00000184140	OR4F6	ENST00000328882	accessory
ENSG00000176281	ENSG00000176281	OR4K5	ENST00000315915	accessory
ENSG00000258817	ENSG00000258817	OR4C13	ENST00000555099	accessory
ENSG00000221836	ENSG00000221836	OR2A5	ENST00000408906	accessory
ENSG00000196242	ENSG00000196242	OR2C3	ENST00000366487	accessory
ENSG00000234560	ENSG00000234560	OR10G8	ENST00000431524	accessory
ENSG00000244623	ENSG00000244623	OR2AE1	ENST00000316368	accessory
ENSG00000177489	ENSG00000177489	OR2G2	ENST00000320065	accessory
ENSG00000166368	ENSG00000166368	OR2D2	ENST00000299459	accessory
ENSG00000150261	ENSG00000150261	OR8K1	ENST00000279783	accessory
ENSG00000171459	ENSG00000171459	OR1L6	ENST00000304720	accessory
ENSG00000205329	ENSG00000205329	OR6C3	ENST00000379667	accessory
ENSG00000278870	ENSG00000176879	OR51G1	ENST00000321961	accessory
ENSG00000197938	ENSG00000197938	OR5H2	ENST00000355273	accessory
ENSG00000277556	ENSG00000255800	OR13C5	ENST00000374779	accessory
ENSG00000221840	ENSG00000221840	OR4A5	ENST00000319760	accessory
ENSG00000171501	ENSG00000171501	OR1N2	ENST00000373688	accessory
ENSG00000182634	ENSG00000182634	OR10G7	ENST00000330487	accessory
ENSG00000181718	ENSG00000181718	OR5T2	ENST00000313264	accessory
ENSG00000255012	ENSG00000255012	OR5M1	ENST00000526538	accessory
ENSG00000279116	ENSG00000197263	OR8D2	ENST00000357438	accessory
ENSG00000174339	ENSG00000174339	OR2Y1	ENST00000307832	accessory
ENSG00000171481	ENSG00000171481	OR1L3	ENST00000304820	accessory
ENSG00000174937	ENSG00000174937	OR5M3	ENST00000312240	accessory
ENSG00000167825	ENSG00000167825	OR5I1	ENST00000301532	accessory
ENSG00000257115	ENSG00000257115	OR11H12	ENST00000550708	accessory
ENSG00000176299	ENSG00000176299	OR4M1	ENST00000315957	accessory
ENSG00000253506	ENSG00000253506	NACA2	ENST00000521764	accessory
ENSG00000144134	ENSG00000144134	RABL2A	ENST00000393167	accessory
ENSG00000177151	ENSG00000177151	OR2T35	ENST00000317450	accessory
ENSG00000179055	ENSG00000179055	OR13D1	ENST00000318763	accessory
ENSG00000196578	ENSG00000196578	OR5AC2	ENST00000358642	accessory
ENSG00000094661	ENSG00000094661	OR1I1	ENST00000209540	accessory
ENSG00000255582	ENSG00000255582	OR10G2	ENST00000542433	accessory
ENSG00000186723	ENSG00000186723	OR10H1	ENST00000334920	accessory
ENSG00000198965	ENSG00000198965	OR10R2	ENST00000368152	accessory
ENSG00000196184	ENSG00000196184	OR10J1	ENST00000423932	accessory
ENSG00000168131	ENSG00000168131	OR2B2	ENST00000303324	accessory
ENSG00000172457	ENSG00000172457	OR9G4	ENST00000302957	accessory
ENSG00000167355	ENSG00000242180	OR51B5	ENST00000300773	accessory
ENSG00000176567	ENSG00000176567	OR4X1	ENST00000320048	accessory
NA	ENSG00000185594	SPATA8	ENST00000328504	accessory
ENSG00000279514	ENSG00000181935	OR4C16	ENST00000314634	accessory
ENSG00000197437	ENSG00000197437	OR13G1	ENST00000359688	accessory
ENSG00000161807	ENSG00000161807	OR7G1	ENST00000541538	accessory
ENSG00000176200	ENSG00000176200	OR4D11	ENST00000313253	accessory
ENSG00000181958	ENSG00000181958	OR4A15	ENST00000314706	accessory
ENSG00000188558	ENSG00000188558	OR2G6	ENST00000343414	accessory
ENSG00000177186	ENSG00000177186	OR2M7	ENST00000317965	accessory
ENSG00000197887	ENSG00000197887	OR1S2	ENST00000302592	accessory
ENSG00000188340	ENSG00000188340	OR6N2	ENST00000339258	accessory
ENSG00000213462	ENSG00000213462	ERV3-1	ENST00000394323	accessory
ENSG00000204703	ENSG00000204703	OR2B3	ENST00000377173	accessory
ENSG00000180433	ENSG00000180433	OR6K6	ENST00000368144	accessory
ENSG00000221858	ENSG00000221858	OR2A12	ENST00000408949	accessory
ENSG00000204700	ENSG00000204700	OR2J2	ENST00000377167	accessory
ENSG00000176253	ENSG00000176253	OR4K13	ENST00000315693	accessory
ENSG00000181499	ENSG00000181499	OR6T1	ENST00000321252	accessory
ENSG00000176925	ENSG00000176925	OR51F2	ENST00000322110	accessory
ENSG00000182993	ENSG00000182993	C12orf60	ENST00000330828	accessory
ENSG00000181616	ENSG00000181616	OR52H1	ENST00000322653	accessory
ENSG00000205495	ENSG00000205495	OR52J3	ENST00000380370	accessory
ENSG00000254737	ENSG00000254737	OR10G4	ENST00000320891	accessory
ENSG00000181693	ENSG00000181693	OR8H1	ENST00000313022	accessory
ENSG00000177693	ENSG00000177693	OR4F4	ENST00000326183	accessory
ENSG00000180919	ENSG00000180919	OR56B4	ENST00000316529	accessory
ENSG00000180090	ENSG00000180090	OR3A1	ENST00000323404	accessory
ENSG00000280314	ENSG00000181689	OR8K3	ENST00000312711	accessory
ENSG00000231192	ENSG00000231192	OR5H1	ENST00000354565	accessory
ENSG00000197591	ENSG00000197591	OR11L1	ENST00000355784	accessory
ENSG00000183310	ENSG00000183310	OR2T34	ENST00000328782	accessory
ENSG00000176230	ENSG00000176230	OR4K17	ENST00000315543	accessory
ENSG00000128250	ENSG00000128250	RFPL1	ENST00000354373	accessory
ENSG00000233412	ENSG00000233412	OR5H15	ENST00000356526	accessory
ENSG00000127515	ENSG00000127515	OR7A10	ENST00000248058	accessory
ENSG00000181752	ENSG00000181752	OR8K5	ENST00000313447	accessory
ENSG00000162727	ENSG00000162727	OR2M5	ENST00000366476	accessory
ENSG00000221933	ENSG00000221933	OR2A25	ENST00000408898	accessory
ENSG00000176231	ENSG00000176231	OR10H4	ENST00000322107	accessory
ENSG00000173285	ENSG00000173285	OR10K1	ENST00000289451	accessory
ENSG00000196539	ENSG00000196539	OR2T3	ENST00000359594	accessory
ENSG00000205330	ENSG00000205330	OR6C1	ENST00000379668	accessory
ENSG00000197532	ENSG00000197532	OR6Y1	ENST00000302617	accessory
ENSG00000155249	ENSG00000155249	OR4K1	ENST00000285600	accessory
ENSG00000221938	ENSG00000221938	OR2A14	ENST00000408899	accessory
ENSG00000171936	ENSG00000171936	OR10H3	ENST00000305892	accessory
ENSG00000187918	ENSG00000187918	OR51I2	ENST00000341449	accessory
ENSG00000167360	ENSG00000167360	OR51Q1	ENST00000300778	accessory
ENSG00000254440	ENSG00000254440	PBOV1	ENST00000527246	accessory
ENSG00000243896	ENSG00000243896	OR2A7	ENST00000493325	accessory
ENSG00000205409	ENSG00000205409	OR52E6	ENST00000329322	accessory
ENSG00000181001	ENSG00000181001	OR52N1	ENST00000317078	accessory
ENSG00000179615	ENSG00000179615	OR2AP1	ENST00000321688	accessory
ENSG00000205029	ENSG00000205029	OR5D16	ENST00000378396	accessory
ENSG00000170605	ENSG00000170605	OR9K2	ENST00000305377	accessory
ENSG00000106526	ENSG00000106526	ACTR3C	ENST00000539352	accessory
ENSG00000170683	ENSG00000170683	OR10A3	ENST00000360759	accessory
ENSG00000169488	ENSG00000169488	OR4K15	ENST00000305051	accessory
ENSG00000148215	ENSG00000148215	OR5C1	ENST00000373680	accessory
ENSG00000205328	ENSG00000205328	OR6C65	ENST00000379665	accessory
ENSG00000171942	ENSG00000171942	OR10H2	ENST00000305899	accessory
ENSG00000120279	ENSG00000120279	MYCT1	ENST00000367245	accessory
ENSG00000212807	ENSG00000212807	OR2A42	ENST00000391496	accessory
ENSG00000236032	ENSG00000236032	OR5H14	ENST00000437310	accessory
ENSG00000168124	ENSG00000168124	OR1F1	ENST00000304646	accessory
ENSG00000170923	ENSG00000170923	OR7G2	ENST00000305456	accessory
ENSG00000232382	ENSG00000232382	OR5K1	ENST00000332650	accessory
ENSG00000169208	ENSG00000169208	OR10G3	ENST00000303532	accessory
ENSG00000176787	ENSG00000176787	OR52E2	ENST00000321522	accessory
ENSG00000204701	ENSG00000204701	OR2J3	ENST00000377169	accessory
ENSG00000172377	ENSG00000172377	OR9I1	ENST00000302610	accessory
ENSG00000205497	ENSG00000205497	OR51A4	ENST00000380373	accessory
ENSG00000145358	ENSG00000145358	DDIT4L	ENST00000273990	accessory
ENSG00000172742	ENSG00000172742	OR4D9	ENST00000329328	accessory
ENSG00000176547	ENSG00000176547	OR4C3	ENST00000319856	accessory
ENSG00000198104	ENSG00000198104	OR2T6	ENST00000355728	accessory
ENSG00000181273	ENSG00000181273	OR5AK2	ENST00000326855	accessory
ENSG00000181023	ENSG00000181023	OR56B1	ENST00000317121	accessory
ENSG00000170929	ENSG00000170929	OR1M1	ENST00000429566	accessory
ENSG00000204704	ENSG00000204704	OR2W1	ENST00000377175	accessory
ENSG00000170782	ENSG00000170782	OR10A4	ENST00000379829	accessory
ENSG00000165762	ENSG00000165762	OR4K2	ENST00000298642	accessory
ENSG00000258083	ENSG00000258083	OR9A4	ENST00000548136	accessory
ENSG00000176198	ENSG00000176198	OR11H4	ENST00000315409	accessory
ENSG00000221977	ENSG00000221977	OR4E2	ENST00000408935	accessory
ENSG00000175143	ENSG00000175143	OR2T1	ENST00000366474	accessory
ENSG00000170953	ENSG00000170953	OR8B12	ENST00000306842	accessory
ENSG00000177201	ENSG00000177201	OR2T12	ENST00000317996	accessory
ENSG00000180475	ENSG00000180475	OR10Q1	ENST00000316770	accessory
ENSG00000125788	ENSG00000125788	DEFB126	ENST00000382398	accessory
ENSG00000186092	ENSG00000186092	OR4F5	ENST00000335137	accessory
ENSG00000176893	ENSG00000176893	OR51G2	ENST00000322013	accessory
ENSG00000184933	ENSG00000184933	OR6A2	ENST00000332601	accessory
ENSG00000112462	ENSG00000112462	OR12D3	ENST00000396806	accessory
ENSG00000181903	ENSG00000181903	OR4C6	ENST00000314259	accessory
ENSG00000177212	ENSG00000177212	OR2T33	ENST00000318021	accessory
ENSG00000284609	ENSG00000196661	OR8B3	ENST00000354597	accessory
ENSG00000243729	ENSG00000243729	OR5V1	ENST00000377154	accessory
ENSG00000187080	ENSG00000187080	OR2AK2	ENST00000366480	accessory
ENSG00000186440	ENSG00000186440	OR6P1	ENST00000334632	accessory
ENSG00000172362	ENSG00000172362	OR5B12	ENST00000302572	accessory
ENSG00000172289	ENSG00000172289	OR10V1	ENST00000307552	accessory
ENSG00000181074	ENSG00000181074	OR52N4	ENST00000317254	accessory
ENSG00000231861	ENSG00000231861	OR5K2	ENST00000427338	accessory
ENSG00000188124	ENSG00000188124	OR2AG2	ENST00000338569	accessory
ENSG00000279000	ENSG00000175393	OR10A6	ENST00000309838	accessory
ENSG00000203663	ENSG00000203663	OR2L2	ENST00000366479	accessory
ENSG00000179468	ENSG00000179468	OR9A2	ENST00000350513	accessory
ENSG00000213215	ENSG00000213215	OR2F1	ENST00000392899	accessory
ENSG00000204695	ENSG00000204695	OR14J1	ENST00000377160	accessory
ENSG00000181733	ENSG00000181733	OR2Z1	ENST00000324060	accessory
ENSG00000178358	ENSG00000178358	OR2D3	ENST00000317834	accessory
ENSG00000205649	ENSG00000205649	HTN3	ENST00000530128	accessory
ENSG00000149133	ENSG00000149133	OR5F1	ENST00000278409	accessory
ENSG00000171944	ENSG00000171944	OR52A5	ENST00000307388	accessory
ENSG00000183251	ENSG00000183251	OR51B4	ENST00000380224	accessory
ENSG00000187747	ENSG00000187747	OR52B6	ENST00000345043	accessory
ENSG00000280094	ENSG00000171484	OR1B1	ENST00000304833	accessory
ENSG00000188324	ENSG00000188324	OR6C6	ENST00000358433	accessory
ENSG00000181619	ENSG00000181619	GPR135	ENST00000395116	accessory
ENSG00000172487	ENSG00000172487	OR8J1	ENST00000303039	accessory
ENSG00000204007	ENSG00000204007	GLT6D1	ENST00000371763	accessory
ENSG00000181761	ENSG00000181761	OR8H3	ENST00000313472	accessory
ENSG00000183303	ENSG00000183303	OR5P2	ENST00000329434	accessory
ENSG00000196171	ENSG00000196171	OR6K2	ENST00000359610	accessory
ENSG00000177174	ENSG00000177174	OR14C36	ENST00000317861	accessory
ENSG00000164296	ENSG00000164296	TIGD6	ENST00000296736	accessory
ENSG00000184995	ENSG00000184995	IFNE	ENST00000448696	accessory
ENSG00000185821	ENSG00000185821	OR6C76	ENST00000328314	accessory
ENSG00000176922	ENSG00000176922	OR51S1	ENST00000322101	accessory
ENSG00000221888	ENSG00000221888	OR1C1	ENST00000408896	accessory
ENSG00000127529	ENSG00000127529	OR7C2	ENST00000248072	accessory
ENSG00000172146	ENSG00000172146	OR1A1	ENST00000304094	accessory
ENSG00000177462	ENSG00000177462	OR2T8	ENST00000319968	accessory
ENSG00000254466	ENSG00000254466	OR4D10	ENST00000530162	accessory
ENSG00000176695	ENSG00000176695	OR4F17	ENST00000585993	accessory
ENSG00000183269	ENSG00000183269	OR52E8	ENST00000537935	accessory
ENSG00000255423	ENSG00000255423	EBLN2	ENST00000533473	accessory
ENSG00000185385	ENSG00000185385	OR7A17	ENST00000327462	accessory
ENSG00000204538	ENSG00000204538	PSORS1C2	ENST00000259845	accessory
ENSG00000176294	ENSG00000176294	OR4N2	ENST00000315947	accessory
ENSG00000198464	ENSG00000198464	ZNF480	ENST00000595962	accessory
ENSG00000176742	ENSG00000176742	OR51V1	ENST00000321255	accessory
ENSG00000221882	ENSG00000221882	OR3A2	ENST00000408891	accessory
ENSG00000004139	ENSG00000004139	SARM1	ENST00000457710	accessory
ENSG00000284680	ENSG00000204293	OR8B2	ENST00000375013	accessory
ENSG00000197428	ENSG00000197428	OR51D1	ENST00000357605	accessory
ENSG00000176555	ENSG00000176555	OR4S1	ENST00000319988	accessory
ENSG00000196240	ENSG00000196240	OR2T2	ENST00000342927	accessory
ENSG00000184999	ENSG00000184999	SLC22A10	ENST00000332793	accessory
ENSG00000186090	ENSG00000186090	HTR3D	ENST00000382489	accessory
ENSG00000174667	ENSG00000174667	OR7D4	ENST00000308682	accessory
ENSG00000196772	ENSG00000196772	OR14A16	ENST00000357627	accessory
ENSG00000196341	ENSG00000196341	OR8D1	ENST00000357821	accessory
ENSG00000176239	ENSG00000176239	OR51B6	ENST00000380219	accessory
ENSG00000171505	ENSG00000171505	OR1N1	ENST00000304880	accessory
ENSG00000163515	ENSG00000163515	RETNLB	ENST00000295755	accessory
ENSG00000174255	ENSG00000174255	ZNF80	ENST00000482457	accessory
ENSG00000238243	ENSG00000238243	OR2W3	ENST00000537741	accessory
ENSG00000171561	ENSG00000171561	OR2AT4	ENST00000305159	accessory
ENSG00000197125	ENSG00000197125	OR8B8	ENST00000328064	accessory
ENSG00000124657	ENSG00000124657	OR2B6	ENST00000244623	accessory
ENSG00000154529	ENSG00000154529	CNTNAP3B	ENST00000377564	accessory
ENSG00000172365	ENSG00000172365	OR5B2	ENST00000302581	accessory
ENSG00000164185	ENSG00000164185	ZNF474	ENST00000296600	accessory
ENSG00000197233	ENSG00000197233	OR1J2	ENST00000335302	accessory
ENSG00000206503	ENSG00000206503	HLA-A	ENST00000396634	accessory
ENSG00000237521	ENSG00000237521	OR7E24	ENST00000456448	accessory
ENSG00000204688	ENSG00000204688	OR2H1	ENST00000377136	accessory
ENSG00000100557	ENSG00000100557	CCDC198	ENST00000216445	accessory
ENSG00000257008	ENSG00000257008	GPR142	ENST00000335666	accessory
ENSG00000204694	ENSG00000204694	OR11A1	ENST00000377149	accessory
ENSG00000189181	ENSG00000189181	OR14I1	ENST00000342623	accessory
ENSG00000172640	ENSG00000172640	OR10AD1	ENST00000310248	accessory
ENSG00000181963	ENSG00000181963	OR52K2	ENST00000325719	accessory
ENSG00000183389	ENSG00000183389	OR56A4	ENST00000330728	accessory
ENSG00000152926	ENSG00000152926	ZNF117	ENST00000282869	accessory
ENSG00000166664	ENSG00000166664	CHRFAM7A	ENST00000299847	accessory
ENSG00000186919	ENSG00000186919	ZACN	ENST00000334586	accessory
ENSG00000106258	ENSG00000106258	CYP3A5	ENST00000222982	accessory
ENSG00000188707	ENSG00000188707	ZBED6CL	ENST00000343855	accessory
ENSG00000178295	ENSG00000178295	GEN1	ENST00000381254	accessory
ENSG00000127530	ENSG00000127530	OR7C1	ENST00000248073	accessory
ENSG00000172404	ENSG00000172404	DNAJB7	ENST00000307221	accessory
ENSG00000181518	ENSG00000181518	OR8D4	ENST00000321355	accessory
ENSG00000136834	ENSG00000136834	OR1J1	ENST00000259357	accessory
ENSG00000181009	ENSG00000181009	OR52N5	ENST00000317093	accessory
ENSG00000154760	ENSG00000154760	SLFN13	ENST00000285013	accessory
ENSG00000095917	ENSG00000095917	TPSD1	ENST00000211076	accessory
ENSG00000180988	ENSG00000180988	OR52N2	ENST00000317037	accessory
ENSG00000178917	ENSG00000178917	ZNF852	ENST00000436261	accessory
ENSG00000185372	ENSG00000185372	OR2V1	ENST00000329365	accessory
ENSG00000139610	ENSG00000139610	CELA1	ENST00000293636	accessory
ENSG00000131019	ENSG00000131019	ULBP3	ENST00000367339	accessory
ENSG00000256574	ENSG00000256574	OR13A1	ENST00000553795	accessory
ENSG00000152760	ENSG00000152760	TCTEX1D1	ENST00000282670	accessory
ENSG00000129007	ENSG00000129007	CALML4	ENST00000467889	accessory
ENSG00000171121	ENSG00000171121	KCNMB3	ENST00000314235	accessory
ENSG00000231924	ENSG00000231924	PSG1	ENST00000244296	accessory
ENSG00000183668	ENSG00000183668	PSG9	ENST00000270077	accessory
ENSG00000188000	ENSG00000188000	OR7D2	ENST00000344248	accessory
ENSG00000124467	ENSG00000124467	PSG8	ENST00000306511	accessory
ENSG00000183747	ENSG00000183747	ACSM2A	ENST00000573854	accessory
ENSG00000206531	ENSG00000206531	CD200R1L	ENST00000398214	accessory
ENSG00000167916	ENSG00000167916	KRT24	ENST00000264651	accessory
ENSG00000186509	ENSG00000186509	OR9Q1	ENST00000335397	accessory
ENSG00000167332	ENSG00000167332	OR51E2	ENST00000396950	accessory
ENSG00000150628	ENSG00000150628	SPATA4	ENST00000280191	accessory
ENSG00000083454	ENSG00000083454	P2RX5	ENST00000225328	accessory
ENSG00000187554	ENSG00000187554	TLR5	ENST00000540964	accessory
ENSG00000213920	ENSG00000213920	MDP1	ENST00000288087	accessory
ENSG00000166321	ENSG00000166321	NUDT13	ENST00000357321	accessory
ENSG00000165568	ENSG00000165568	AKR1E2	ENST00000298375	accessory
ENSG00000071203	ENSG00000071203	MS4A12	ENST00000016913	accessory
ENSG00000205045	ENSG00000205045	SLFN12L	ENST00000260908	accessory
ENSG00000105982	ENSG00000105982	RNF32	ENST00000405335	accessory
ENSG00000108417	ENSG00000108417	KRT37	ENST00000225550	accessory
ENSG00000253767	ENSG00000253767	PCDHGA8	ENST00000398604	accessory
ENSG00000196600	ENSG00000196600	SLC22A25	ENST00000306494	accessory
ENSG00000184860	ENSG00000184860	SDR42E1	ENST00000328945	accessory
ENSG00000254521	ENSG00000254521	SIGLEC12	ENST00000291707	accessory
ENSG00000154263	ENSG00000154263	ABCA10	ENST00000269081	accessory
ENSG00000116977	ENSG00000116977	LGALS8	ENST00000526589	accessory
ENSG00000197446	ENSG00000197446	CYP2F1	ENST00000331105	accessory
ENSG00000182077	ENSG00000182077	PTCHD3	ENST00000438700	accessory
ENSG00000183571	ENSG00000183571	PGPEP1L	ENST00000378919	accessory
ENSG00000177692	ENSG00000177692	DNAJC28	ENST00000314399	accessory
ENSG00000107593	ENSG00000107593	PKD2L1	ENST00000318222	accessory
ENSG00000178795	ENSG00000178795	GDPD4	ENST00000315938	accessory
ENSG00000137274	ENSG00000137274	BPHL	ENST00000380379	accessory
ENSG00000094963	ENSG00000094963	FMO2	ENST00000441535	accessory
ENSG00000021461	ENSG00000021461	CYP3A43	ENST00000222382	accessory
ENSG00000173612	ENSG00000173612	GPRC6A	ENST00000310357	accessory
ENSG00000170509	ENSG00000170509	HSD17B13	ENST00000328546	accessory
ENSG00000105549	ENSG00000105549	THEG	ENST00000342640	accessory
ENSG00000116032	ENSG00000116032	GRIN3B	ENST00000234389	accessory
ENSG00000268500	ENSG00000105501	SIGLEC5	ENST00000570106	accessory
ENSG00000138472	ENSG00000138472	GUCA1C	ENST00000261047	accessory
ENSG00000128284	ENSG00000128284	APOL3	ENST00000349314	accessory
ENSG00000171495	ENSG00000171495	MROH2B	ENST00000399564	accessory
ENSG00000186474	ENSG00000186474	KLK12	ENST00000250351	accessory
ENSG00000175664	ENSG00000175664	TEX26	ENST00000380473	accessory
ENSG00000133488	ENSG00000133488	SEC14L4	ENST00000255858	accessory
ENSG00000172752	ENSG00000172752	COL6A5	ENST00000265379	accessory
ENSG00000154358	ENSG00000154358	OBSCN	ENST00000570156	accessory
ENSG00000144671	ENSG00000144671	SLC22A14	ENST00000273173	accessory
ENSG00000178852	ENSG00000178852	EFCAB13	ENST00000331493	accessory
ENSG00000104808	ENSG00000104808	DHDH	ENST00000221403	accessory
ENSG00000198670	ENSG00000198670	LPA	ENST00000447678	accessory
ENSG00000215568	ENSG00000215568	GAB4	ENST00000400588	accessory
ENSG00000205038	ENSG00000205038	PKHD1L1	ENST00000378402	accessory
ENSG00000174015	ENSG00000174015	CBY2	ENST00000310521	accessory
ENSG00000080823	ENSG00000080823	MOK	ENST00000361847	accessory
ENSG00000112494	ENSG00000112494	UNC93A	ENST00000230256	accessory
ENSG00000176920	ENSG00000176920	FUT2	ENST00000425340	accessory
ENSG00000177558	ENSG00000177558	FAM187B	ENST00000324675	accessory
ENSG00000164363	ENSG00000164363	SLC6A18	ENST00000324642	accessory

## Sheet: ST2
Feature	Type	Encoding	Description
Translation	categorical	Increased: 0, N-terminal extension: 1, Decreased: 2	Predicted overall effect on protein translation
mKOZAK_STRENGTH	categorical	Weak: 0, Adequate: 1, Strong: 2	The Kozak sequence strength around the CDS start codon.
Ribo_seq	categorical	False: 0, New uORF: 1, True: 2	Ribosomal profiling evidence for the uORF's translation
uSTOP_CODON	categorical	TAA: 3, TAG: 2, TGA: 1, TGA > TGA: 0, TAG > TAG: 0, TAA > TGA: 3, TAG > TAA: 1, TAA > TAA: 0, TAG > TGA: 2, TGA > TAA: 3, TGA > TAG: 2, TAA > TAG: 1	Stop codon of the uORF
uORF_TYPE	categorical	N-terminal extension: 1, Non-Overlapping: 0, Overlapping: 2	Type of the uORF
uKOZAK_STRENGTH	categorical	Weak: 0, Adequate: 1, Strong: 2	Kozak sequence strength around the uORF's start codon
CSQ	categorical	One-hot encoded	Predicted consequence on uORF
uORF_LENGTH	numerical	no transformation	Length of the uORF in nucleotides
uORF_count	numerical	no transformation	Total number of uORFs found in the transcript's 5'UTR
uSTART_CAP_DIST	numerical	no transformation	Distance from the uORF start to the 5' end of the mRNA
uSTART_PHYLOP	numerical	no transformation	Mean of the PhyloP score of the 3 nucleotides of the uORF start
uSTART_mSTART_DIST	numerical	no transformation	Distance from the uORF start to the main CDS start
pLI	numerical	no transformation	Gene-level constraint/intolerance metric
5UTR_LENGTH	numerical	no transformation	Total length of the 5′ UTR in base pairs
uSTART_PHASTCONS	numerical	no transformation	Mean of the Phastcons score of the 3 nucleotides of the uORF start
uORF_rank	numerical	no transformation	The relative rank of the uORF based on its proximity to the main CDS start
LOEUF	numerical	no transformation	Gene-level constraint/intolerance metrics

## Sheet: ST3
CHROM	POS	ID	REF	ALT	Significance	Type	CSQ	5ULTRA_Score	MANE
1	228150008	2202995	G	C	Pathogenic	splice	uStart_gain	0.036	['NM_020435.4']
1	228211781	1272669	C	G	Benign	mKozak	mKozak		['NM_001386125.1']
1	42830447	3060601	G	A	Benign	splice	mKozak		['NM_001017922.2']
10	86756637	571700	CGGCGGCCGCTGCAGAGATTGGAATCCGCCTGCCGGGCTTGGCGAAGGAGAAGGGAGGAGGCAGGAGCGAGGAGGGAGGAGGGCCAAGGGCGGGCAGGAAGGCTTAGGCTCGGCGCGTCCGTCCGCGCGCGGCGAAGATCGCACGGCCCGATCGAGGGGCGACCGGGTCGGGGCCGCTGCACGCCAAGGGCGAAGGCCGATTCGGGCCCCACTTCGCCCCGGCGGCTCGCCGCGCCCACCCGCTCCGCGCCGAGGGCTGGAGGATGCGTTCCCTGGGGTCCG	C	Pathogenic	long indel	uStart_loss	0.0746667	['NM_004329.3']
11	125896312	1249133	C	T	Benign	uKozak	uKozak	0.188181	['NM_031307.4']
11	22193331	304093	A	AAGGAGGAGGGGAATGAGGAGGAGG	Benign	long indel	uStart_gain	0.127867	['NM_213599.3']
11	36594508	1277632	G	C	Benign	uKozak	uKozak	0.21651	['NM_138787.4']
11	68903812	1245933	G	GCCGCCGCCATCTTC	Benign	long indel	uStart_gain	0.892367	['NM_181514.2']
11	86955097	306410	G	T	Benign	uKozak	uKozak	0.392167	['NM_012193.4']
12	42589597	1244750	C	T	Benign	uKozak	uKozak	0.283471	['NM_153026.3']
12	68808384	1164286	A	G	Benign	uKozak	uKozak	0.941	['NM_002392.6']
13	20230725	1281959	G	C	Benign	uKozak	uKozak	0.204495	['NM_001110219.3']
15	76883859	1327987	A	T	Benign	uKozak	uKozak	0.141178	['NM_020843.4']
16	89919145	321412	G	A	Benign	uKozak	uKozak	0.00734286	['NM_002386.4']
17	31297157	2691923	G	A	Benign	SNV	uStart_gain	0.899195	['NM_002544.5']
19	41397824	1996087	C	CAAGATGGCGGTAGCGGACGGGCGAGGTGGCTCACGCCTGAAATCCCAGCACTATGGGAGGCCGAGGCGGGCGGATCACGAGGTCAGGANNNNNNNNNNAAAAAAAAAAAAAAAAAAAA	Pathogenic	long indel	uStart_gain	0.495297	['NM_000709.4']
2	130176634	1805741	AC	A	Pathogenic	short indel	uStop_loss to N-terminal extension	0.501667	['NM_017951.5']
2	197705405	100660	C	CATGCTGCGAACGTCCGTCCTCCGCCTGCTAGGACGCACGGGGGCTAGTAGGCTGTCTCTCCTGGAGGACTTCGGCCCACGCTACTACAGTTCGGGCTCCCTCAGTGCCGGCGATGATGCTTGTGATGTGCGCGCCTACTTCACTACACCCATTTTCTACGTGAACGCGGCGCCGCACATCGGGCACCTGTACTCGGCACTACTGGCGGACGCCCTATGCCGCCACCGTCGCCTCCGAGGTCCCAGCACGGCCGCCACGCGATTCTCCACTGGTACCGACGAGCACGGGCTGAAGATTCAGCAGGCAGCAGCTACCGCGGGCCTGGCCCCGACCGAGCTGTGCGACCGAGTCTCTGAGCAGTTCCAGCAGCTTTTCCAGGAGGCCGGTATCTCCTGCAC…	Pathogenic	long indel	uStart_gain	0.294423	['NM_138395.4']
2	26477725	65787	C	A	Pathogenic	mKozak	mKozak		['NM_194323.3']
20	34955722	495702	C	T	Pathogenic	splice	uStart_gain	0.830786	['NM_000178.4']
20	35437976	256712	G	.	Benign	short indel	uStop_gain to N-terminal extension	1	['NM_000557.5']
3	15601892	641018	CA	C	Pathogenic	short indel	uStop_loss to Overlapping	0.027881	['NM_001370658.1']
5	80654962	3222262	ATA	GTG	Benign	short indel	uStart_loss	0.429805	['NM_000791.4']
6	158999635	2804278	TAAG	T	Pathogenic	short indel	uStop_gain to Non-Overlapping	0.9299	['NM_031924.8']
6	45328663	357087	T	C	Benign	SNV	uStop_loss to Overlapping	0.958233	['NM_001024630.4']
7	152676129	137933	C	T	Benign	uKozak	uKozak	0.664302	['NM_005431.2']
7	44123530	1970961	C	G	Benign	uKozak	uKozak	0.109167	['NM_006230.4']
8	67064515	379640	C	G	Benign	uKozak	uKozak	0.254571	['NM_001382391.1']
9	109167140	476298	CG	GC	Benign	mKozak	mKozak		['NM_014334.4']
9	109167141	707495	G	C	Benign	mKozak	mKozak		['NM_014334.4']
9	120579981	95896	C	A	Benign	mKozak	mKozak		['NM_018249.6']
X	154097602	503729	A	C	Pathogenic	splice	uStart_loss	0.814395	['NM_004992.4']
X	154097602	1206780	A	T	Pathogenic	splice	uStart_loss	0.814395	['NM_004992.4']
X	154097603	189776	C	T	Pathogenic	splice	uStart_loss	0.814395	['NM_004992.4']
X	154097618	189773	G	A	Pathogenic	splice	uStop_gain shorter Non-Overlapping	1	['NM_004992.4']
X	154097650	2858590	CGGCGGCGGCGGCCATTT	C	Pathogenic	long indel	uStart_loss	1	['NM_004992.4']

## Sheet: ST4
#CHROM	POS	ID	REF	ALT	CSQ	Translation	5ULTRA_Score	GENE	TRANSCRIPT	SpliceAI	Splicing_CSQ
1	36479501	COSV100117933	C	T	uStart_gain	decreased	0.1302	CSF3R	['ENST00000373106.6', 'ENST00000464465.7']
1	36479508	COSV100118031	G	C	uStart_gain	decreased	0.393324	CSF3R	['ENST00000373106.6', 'ENST00000464465.7']
1	39901461	COSV65693550	GG	G	uStop_gain to N-terminal extension	N-terminal extension	0.714862	MYCL	['ENST00000372816.3']
1	39901814	COSV65693297	C	T	uStop_gain to Non-Overlapping	increased	0.710171	MYCL	['ENST00000372816.3']
1	46132031	COSV53105489	T	C	uStart_gain	decreased	0.402949	PIK3R3	['ENST00000262741.10']
1	92832063	COSV59872843	C	A	uStart_gain	decreased	0.839905	RPL5	['ENST00000370321.8']
1	92832079	COSV100240401	C	A	uStart_gain	N-terminal extension	0.785248	RPL5	['ENST00000370321.8']
1	147611756	COSV99324685	CC	C	uStop_loss to N-terminal extension	N-terminal extension	0.901781	BCL9	['ENST00000683836.1', 'ENST00000234739.8']
1	147611799	COSV99325829	C	A	uStart_gain	decreased	0.580976	BCL9	['ENST00000683836.1', 'ENST00000234739.8']
1	148844741	COSV100518501	G	T	uStart_gain	decreased	0.891271	PDE4DIP	['ENST00000695795.1']
1	148844768	COSV57685674	C	A	uStart_gain	decreased	0.726486	PDE4DIP	['ENST00000695795.1']
1	150927705	COSV106082808	G	T	uStart_gain	decreased	0.974967	SETDB1	['ENST00000692827.1']
1	153460626	COSV100906726	C	T	uStart_gain	N-terminal extension	0.21465	S100A7	['ENST00000368723.4']
1	156816734	COSV100949086	G	T	uStart_gain	decreased	0.333148	SH2D2A	['ENST00000368199.8', 'ENST00000392306.2']
1	156816775	COSV100949148	C	G	uStop_loss to Overlapping	decreased	0.0548333	SH2D2A	['ENST00000368199.8', 'ENST00000392306.2']
1	156816783	COSV63885160	C	A	uStart_loss	increased	0.0284667	SH2D2A	['ENST00000368199.8', 'ENST00000392306.2']
1	156858694	COSV100693356	C	A	uStart_gain	decreased	0.295443	INSRR	['ENST00000368195.4']
1	193122142	COSV100813883	G	T	uStart_gain	N-terminal extension	0.958333	CDC73	['ENST00000367435.5']
1	198639227	COSV61418224	A	T	uStart_gain	decreased	0.980333	PTPRC	['ENST00000442510.8']
1	198639231	COSV61421346	C	T	uStart_gain	decreased	0.913467	PTPRC	['ENST00000442510.8']
1	198639231	COSV100723276	C	A	uKozak	decreased	0.913852	PTPRC	['ENST00000442510.8']
1	198639247	COSV100722924	G	T	uStart_gain	decreased	0.971467	PTPRC	['ENST00000442510.8']
1	198639253	COSV100722881	C	T	uStart_gain	decreased	0.63089	PTPRC	['ENST00000442510.8']
1	203305538	COSV107330709	G	T	uStart_gain	decreased	0.828619	BTG2	['ENST00000290551.5']
1	203305604	COSV99305847	G	T	mKozak	decreased		BTG2	['ENST00000290551.5']
1	205664712	COSV100901030	G	A	uStart_gain	decreased	0.121267	SLC45A3	['ENST00000367145.4']
1	205664839	COSV100901099	C	A	uStart_gain	decreased	0.0875667	SLC45A3	['ENST00000367145.4']
10	21534438	COSV56996350	G	A	uStart_gain	decreased	0.930233	MLLT10	['ENST00000377100.8', 'ENST00000377072.8', 'ENST00000307729.12']
10	21534443	COSV57002689	G	T	uStart_gain	decreased	0.842567	MLLT10	['ENST00000377100.8', 'ENST00000377072.8', 'ENST00000307729.12']
10	26860873	COSV100697871	C	A	uStart_gain	decreased	0.9822	ABI1	['ENST00000376140.4']
10	87358183	COSV67746304	A	C	uStart_loss	increased	0.173	NUTM2D	['ENST00000381697.7']
10	87358256	COSV101096865	C	A	uStart_gain	decreased	0.711005	NUTM2D	['ENST00000381697.7']
10	87863166	COSV64307027	C	T	uStart_loss	increased	0.0130833	KLLN	['ENST00000445946.5']
10	87864265	COSV64301493	G	T	uStart_gain	decreased	0.741729	PTEN	['ENST00000700029.2', 'ENST00000371953.8']
10	87864274	COSV100911565	G	T	uStart_gain	decreased	0.897229	PTEN	['ENST00000700029.2', 'ENST00000371953.8']
10	87864432	COSV100909190	C	G	uStart_gain	decreased	0.688829	PTEN	['ENST00000700029.2', 'ENST00000371953.8']
10	121593856	COSV60651082	A	T	uStart_loss	increased	0.839062	FGFR2	['ENST00000358487.10', 'ENST00000457416.7']
10	121593857	COSV100336560	T	C	uStart_loss	increased	0.839062	FGFR2	['ENST00000358487.10', 'ENST00000457416.7']
11	534337	COSV54237150	C	A	uStart_gain	decreased	0.119833	HRAS	['ENST00000311189.8', 'ENST00000417302.7']
11	33869981	COSV57645486	C	A	uStart_gain	decreased	0.7561	LMO2	['ENST00000257818.3']
11	33881857	COSV57647217	G	T	uStop_gain shorter Non-Overlapping	increased	0.117767	LMO2	['ENST00000257818.3']
11	44107697	COSV100640598	G	T	uStart_gain	decreased	0.937619	EXT2	['ENST00000682359.1', 'ENST00000533608.7']
11	57789095	COSV62382459	T	A	uStart_gain	decreased	0.890367	CTNND1	['ENST00000399050.10']
11	57791426	COSV100650329	G	A	uStart_gain	decreased	0.833619	CTNND1	['ENST00000399050.10']
11	61795352	COSV99952844	C	A	uStart_gain	decreased	0.120167	FEN1	['ENST00000305885.3']
11	70203404	COSV100096620	G	T	uStart_gain	N-terminal extension	0.25545	FADD	['ENST00000301838.5']
11	86068805	COSV62671855	C	T	uStart_gain	decreased	0.849638	PICALM	['ENST00000393346.8']
11	86069075	COSV62670812	G	T	uStart_gain	decreased	0.812694	PICALM	['ENST00000393346.8']
11	86245227	COSV99646277	A	C	mKozak	decreased		EED	['ENST00000528180.5', 'ENST00000263360.11']
11	92352097	COSV99972261	A	G	uStart_loss	increased	0.874367	FAT3	['ENST00000525166.6']
11	92352099	COSV99972072	G	A	uStart_loss	increased	0.874367	FAT3	['ENST00000525166.6']
11	102322718	COSV54815769	C	A	uStart_gain	decreased	0.1178	BIRC3	['ENST00000263464.9']
11	102323593	COSV104554799	A	T	uStart_loss	increased	0.0263095	BIRC3	['ENST00000263464.9']
11	108665092	COSV100489127	T	G	uStop_loss longer Non-Overlapping	decreased	0.44464	DDX10	['ENST00000322536.8', 'ENST00000686283.1']
11	108665094	COSV100489775	A	G	uStop_loss longer Non-Overlapping	decreased	0.44464	DDX10	['ENST00000322536.8', 'ENST00000686283.1']
11	114063279	COSV60093867	T	C	uStart_loss	increased	0.879319	ZBTB16	['ENST00000335953.9']
11	118786513	COSV50587849	G	A	uStart_gain	decreased	0.689657	DDX6	['ENST00000534980.7']
11	118971922	COSV100392997	G	A	uStop_gain to Non-Overlapping	increased	0.638007	FOXR1	['ENST00000317011.8']
11	120337163	COSV107439359	CCC	C	uStop_gain shorter Non-Overlapping	increased	0.696529	ARHGEF12	['ENST00000397843.7']
12	22625206	COSV56890274	T	G	uStart_gain	decreased	0.853567	ETNK1	['ENST00000266517.9']
12	22625342	COSV56889088	C	T	uStart_gain	N-terminal extension	0.993333	ETNK1	['ENST00000266517.9']
12	49605508	COSV99218436	C	A	uStart_gain	decreased	0.101081	FAM186B	['ENST00000257894.2']
12	53973229	COSV99678335	G	T	uStart_gain	decreased	0.951367	HOXC11	['ENST00000546378.1']
12	53973240	COSV54532929	C	T	uStart_gain	N-terminal extension	0.725219	HOXC11	['ENST00000546378.1']
12	56080298	COSV99915571	G	T	mKozak	decreased		ERBB3	['ENST00000267101.8']
12	57111289	COSV55669571	T	C	uStart_loss	increased	0.2264	STAT6	['ENST00000300134.8']
12	57463682	COSV99954279	C	A	uStart_gain	decreased	0.273295	GLI1	['ENST00000228682.7']
12	57463688	COSV57358211	C	T	uStart_gain	decreased	0.539243	GLI1	['ENST00000228682.7']
12	57517733	COSV56259131	G	C	uStart_gain	decreased	0.859719	DDIT3	['ENST00000346473.8']
12	65825239	COSV63591748	C	A	uStart_gain	decreased	0.360719	HMGA2	['ENST00000403681.7']
12	68808232	COSV50698531	C	A	uStart_gain	decreased	0.867833	MDM2	['ENST00000258149.11']
12	68808384	COSV50700403	A	G	uKozak	decreased	0.941	MDM2	['ENST00000258149.11']
12	68808423	COSV99254497	T	C	uStop_loss to Overlapping	decreased	0.923633	MDM2	['ENST00000258149.11']
12	70637404	COSV99316477	T	G	uStop_loss to Overlapping	decreased	0.848224	PTPRB	['ENST00000334414.11']
12	114683246	COSV99983849	G	T	uStart_gain	decreased	0.495595	TBX3	['ENST00000349155.7']
12	114683284	COSV99983930	G	T	uStart_gain	N-terminal extension	0.501929	TBX3	['ENST00000349155.7']
12	114683555	COSV57475426	C	A	uStart_gain	decreased	0.936833	TBX3	['ENST00000349155.7']
12	120978729	COSV57461002	G	A	uStart_gain	decreased	0.686252	HNF1A	['ENST00000257555.11']
12	122021926	COSV55848164	G	A	uStart_gain	decreased	0.227062	BCL7A	['ENST00000261822.5']
12	122021959	COSV55850302	A	T	uStop_loss to N-terminal extension	N-terminal extension	0.0915857	BCL7A	['ENST00000261822.5']
12	124495323	COSV100657264	AA	A	uStop_loss longer Non-Overlapping	decreased	0.5253	NCOR2	['ENST00000405201.6']
13	27969006	COSV101122701	T	TACAT	mKozak	decreased		CDX2	['ENST00000381020.8']
13	27969036	COSV101122691	C	A	uStart_loss	increased	0.966833	CDX2	['ENST00000381020.8']
13	27969044	COSV66829778	C	A	uStart_gain	N-terminal extension	0.750448	CDX2	['ENST00000381020.8']
13	32316448	COSV106106699	A	G	uStart_gain	decreased	0.755162	BRCA2	['ENST00000700202.2', 'ENST00000380152.8']
13	32316454	COSV100563930	G	T	uStart_gain	decreased	0.169124	BRCA2	['ENST00000700202.2', 'ENST00000380152.8']
13	35476256	COSV100076735	G	C	uStart_gain	decreased	0.40515	MAB21L1	['ENST00000379919.6']
13	35476287	COSV59781599	G	A	uStart_gain	decreased	0.4944	MAB21L1	['ENST00000379919.6']
13	35476598	COSV100078983	C	T	uStart_gain	decreased	0.884033	MAB21L1	['ENST00000379919.6']
13	35476652	COSV59760098	G	A	uStart_gain	decreased	0.8808	MAB21L1	['ENST00000379919.6']
14	20316545	COSV62302675	G	T	uStart_gain	decreased	0.148843	CCNB1IP1	['ENST00000358932.9']
14	32090597	COSV100565668	G	C	uKozak	increased	0.182733	ARHGAP5	['ENST00000345122.8']
14	32090602	COSV61535459	G	C	uStart_loss	increased	0.174233	ARHGAP5	['ENST00000345122.8']
14	32090602	COSV100565609	G	T	uStart_loss	increased	0.174233	ARHGAP5	['ENST00000345122.8']
14	32090630	COSV100565673	C	G	uStart_gain	decreased	0.821919	ARHGAP5	['ENST00000345122.8']
14	32090644	COSV61538739	G	T	uStop_gain to Non-Overlapping	increased	0.857086	ARHGAP5	['ENST00000345122.8']
14	32090651	COSV61535889	G	T	uStop_gain shorter Non-Overlapping	increased	0.814519	ARHGAP5	['ENST00000345122.8']
14	32090657	COSV100565531	T	A	uStop_loss to Overlapping	decreased	0.847752	ARHGAP5	['ENST00000345122.8']
14	36520132	COSV105906432	G	C	mKozak	increased		NKX2-1	['ENST00000354822.7']
14	37595101	COSV51647639	C	T	uStart_gain	N-terminal extension	0.856133	FOXA1	['ENST00000250448.5']
14	50822058	COSV99811181	C	A	uKozak	increased	0.960833	NIN	['ENST00000530997.7']
14	61695726	COSV100048860	G	A	uStart_gain	decreased	0.821614	HIF1A	['ENST00000337138.9']
14	61695787	COSV60190171	C	G	uStart_gain	decreased	0.839057	HIF1A	['ENST00000337138.9']
14	65102476	COSV99408452	C	T	uStart_gain	decreased	0.714429	MAX	['ENST00000358664.9', 'ENST00000556979.6', 'ENST00000555667.5', 'ENST00000557746.5', 'ENST00000556443.5']
14	65102480	COSV99408445	C	T	uStart_gain	decreased	0.753895	MAX	['ENST00000358664.9', 'ENST00000556979.6', 'ENST00000555667.5', 'ENST00000557746.5', 'ENST00000556443.5']
14	80955662	COSV99991313	G	T	uStop_loss to N-terminal extension	N-terminal extension	0.402557	TSHR	['ENST00000298171.7']
14	92039766	COSV99971318	C	A	uStart_gain	decreased	0.175424	TRIP11	['ENST00000267622.8']
14	95133477	COSV100601812	A	G	uStart_loss	increased	0.8835	DICER1	['ENST00000343455.8']
15	44711527	COSV100837603	C	A	uStart_gain	decreased	0.879733	B2M	['ENST00000648006.3']
15	73994804	COSV99166594	C	A	uStart_gain	N-terminal extension	0.612667	PML	['ENST00000268058.8']
16	2048014	COSV54593016	G	A	uStart_gain	N-terminal extension	0.8952	TSC2	['ENST00000219476.9']
16	10180416	COSV100410873	G	A	uStop_gain to Non-Overlapping	increased	0.758614	GRIN2A	['ENST00000330684.4']
16	10877226	COSV100161592	G	A	uStart_gain	decreased	0.120157	CIITA	['ENST00000324288.14']
16	10877248	COSV100161820	C	T	uStop_gain shorter Non-Overlapping	increased	0.110957	CIITA	['ENST00000324288.14']
16	10877261	COSV60854680	G	A	uStop_gain shorter Non-Overlapping	increased	0.163024	CIITA	['ENST00000324288.14']
16	11269273	COSV57129279	G	A	uStart_gain	N-terminal extension	0.163633	TNP2	['ENST00000312693.4']
16	11281241	COSV99617564	T	A	mKozak	decreased		PRM1	['ENST00000312511.4']
16	50749623	COSV100282340	T	G	uStart_gain	decreased	0.907619	CYLD	['ENST00000427738.8']
16	50749693	COSV61093695	A	G	uStart_gain	decreased	0.554857	CYLD	['ENST00000427738.8']
16	56932189	COSV55861336	C	T	uStart_gain	N-terminal extension	0.650333	HERPUD1	['ENST00000439977.7']
16	65004880	COSV51753943	G	A	uStart_gain	decreased	0.461052	CDH11	['ENST00000268603.9']
16	65005011	COSV51757921	C	T	uStart_gain	decreased	0.989267	CDH11	['ENST00000268603.9']
16	65053885	COSV99216955	C	T	uStart_gain	decreased	0.300783	CDH11	['ENST00000268603.9']
16	79600437	COSV58153527	A	T	uStop_loss to Overlapping	decreased	0.782633	MAF	['ENST00000326043.5']
17	5121745	COSV100005561	C	T	uStart_gain	decreased	0.073	USP6	['ENST00000574788.6']
17	7676599	COSV99364682	G	T	uStart_gain	decreased	0.308083	TP53	['ENST00000269305.9']
17	16194609	COSV99249954	C	T	uStop_gain shorter Non-Overlapping	increased	0.866167	NCOR1	['ENST00000268712.8']
17	16194626	COSV99251909	T	G	uKozak	increased	0.874167	NCOR1	['ENST00000268712.8']
17	17228143	COSV99550635	C	A	uStart_gain	decreased	0.56715	FLCN	['ENST00000285071.9']
17	17232864	COSV53262634	C	A	uStart_loss	increased	0.167267	FLCN	['ENST00000285071.9']
17	38870160	COSV58803279	G	T	uStart_gain	decreased	0.549395	LASP1	['ENST00000318008.11']
17	49622847	COSV100753626	G	T	uStart_gain	decreased	0.945919	SPOP	['ENST00000504102.6']
17	50201558	COSV99866073	T	G	uStop_loss longer Non-Overlapping	decreased	0.811069	COL1A1	['ENST00000225964.10']
17	58415605	COSV107396893	C	T	uKozak	increased	0.485362	RNF43	['ENST00000407977.7']
17	58415722	COSV60417348	C	A	uStart_gain	decreased	0.322295	RNF43	['ENST00000407977.7']
17	64506207	COSV107310536	C	A	uStart_gain	decreased	0.9815	DDX5	['ENST00000225792.10']
17	68512452	COSV100675178	C	G	uStart_gain	N-terminal extension	0.908205	PRKAR1A	['ENST00000589228.6', 'ENST00000588188.7']
17	76737293	COSV104631655	C	T	uStart_gain	decreased	0.253117	SRSF2	['ENST00000359995.10', 'ENST00000508921.7']
17	77319638	COSV61211445	CC	C	uStop_loss longer Non-Overlapping	decreased	0.169671	SEPTIN9	['ENST00000329047.13']
17	77320135	COSV61212032	T	C	uStart_loss	increased	0.5621	SEPTIN9	['ENST00000329047.13']
17	77320162	COSV61212999	G	A	uStart_gain	decreased	0.665167	SEPTIN9	['ENST00000329047.13']
17	77320178	COSV100218534	G	C	uStop_loss longer Non-Overlapping	decreased	0.543417	SEPTIN9	['ENST00000329047.13']
18	25352116	COSV100831671	G	T	uStart_gain	decreased	0.9749	ZNF521	['ENST00000361524.8']
18	51030220	COSV61688459	G	A	uStart_gain	decreased	0.433558	SMAD4	['ENST00000342988.8']
18	51046957	COSV61690344	C	T	uStart_gain	decreased	0.746871	SMAD4	['ENST00000342988.8']
18	51046991	COSV100747507	C	G	uStart_gain	decreased	0.7949	SMAD4	['ENST00000342988.8']
18	51047023	COSV100747549	A	G	uStop_loss to Overlapping	decreased	0.861733	SMAD4	['ENST00000342988.8']
18	52340659	COSV101473521	G	T	uStart_gain	decreased	0.891167	DCC	['ENST00000442544.7']
18	52340706	COSV71437207	A	C	uStart_loss	increased	0.779514	DCC	['ENST00000442544.7']
18	52340718	COSV71425689	G	A	uStart_gain	decreased	0.817814	DCC	['ENST00000442544.7']
18	52340729	COSV101472587	C	A	uStop_gain to Non-Overlapping	increased	0.780171	DCC	['ENST00000442544.7']
18	52340731	COSV101472681	T	G	uStart_loss	increased	0.791081	DCC	['ENST00000442544.7']
18	63318848	COSV61394985	A	C	uStart_loss	increased	0.341762	BCL2	['ENST00000333681.5']
18	63318849	COSV61380977	T	A	uStart_loss	increased	0.341762	BCL2	['ENST00000333681.5']
18	63318849	COSV61379122	T	G	uStart_loss	increased	0.341762	BCL2	['ENST00000333681.5']
18	63318867	COSV61381510	T	C	uStart_gain	decreased	0.587329	BCL2	['ENST00000333681.5']
18	63318872	COSV61372905	CAATTCCTTTCGGATCTTTATTTCATGA	C	uStart_loss	increased	0.476876	BCL2	['ENST00000333681.5']
18	63318874	COSV61372240	A	T	uStart_gain	decreased	0.40881	BCL2	['ENST00000333681.5']
18	63318878	COSV61384975	C	A	uStart_gain	decreased	0.632329	BCL2	['ENST00000333681.5']
18	63318889	COSV61380988	T	A	uStop_loss longer Non-Overlapping	decreased	0.569448	BCL2	['ENST00000333681.5']
18	63318890	COSV61389135	T	C	uStart_gain	decreased	0.597162	BCL2	['ENST00000333681.5']
18	63318891	COSV61376253	A	G	uStop_loss longer Non-Overlapping	decreased	0.569448	BCL2	['ENST00000333681.5']
18	63318891	COSV61384983	A	T	uStop_loss longer Non-Overlapping	decreased	0.569448	BCL2	['ENST00000333681.5']
18	63318894	COSV61384994	T	C	uKozak	decreased	0.500576	BCL2	['ENST00000333681.5']
18	63318896	COSV61391314	A	G	uStart_loss	increased	0.476876	BCL2	['ENST00000333681.5']
18	63318896	COSV61385000	A	T	uStart_loss	increased	0.476876	BCL2	['ENST00000333681.5']
18	63318897	COSV61389144	T	A	uStart_loss	increased	0.476876	BCL2	['ENST00000333681.5']
18	63318897	COSV61395004	T	C	uStart_loss	increased	0.476876	BCL2	['ENST00000333681.5']
18	63318904	COSV61378486	C	T	uStart_gain	decreased	0.808095	BCL2	['ENST00000333681.5']
18	63318905	COSV61372103	G	A	uStart_gain	decreased	0.555229	BCL2	['ENST00000333681.5']
18	63318907	COSV61385682	T	C	uStart_gain	decreased	0.370933	BCL2	['ENST00000333681.5']
18	63318910	COSV61372919	T	C	uStart_gain	decreased	0.614062	BCL2	['ENST00000333681.5']
18	63318920	COSV61381402	T	C	uStart_gain	decreased	0.6339	BCL2	['ENST00000333681.5']
18	63318927	COSV61383360	A	C	uStart_gain	decreased	0.381967	BCL2	['ENST00000333681.5']
18	63318929	COSV61378900	T	C	uStart_gain	decreased	0.4261	BCL2	['ENST00000333681.5']
18	63318933	COSV61382057	A	T	uStop_loss longer Non-Overlapping	decreased	0.363667	BCL2	['ENST00000333681.5']
18	63318936	COSV61381408	C	G	uStop_loss longer Non-Overlapping	decreased	0.536045	BCL2	['ENST00000333681.5']
18	63318937	COSV61390301	T	A	uStop_loss longer Non-Overlapping	decreased	0.536045	BCL2	['ENST00000333681.5']
18	63318937	COSV61381519	T	C	uStop_loss longer Non-Overlapping	decreased	0.536045	BCL2	['ENST00000333681.5']
18	63318938	COSV61392438	A	G	uStop_loss longer Non-Overlapping	decreased	0.536045	BCL2	['ENST00000333681.5']
18	63318938	COSV61380993	A	C	uStop_loss longer Non-Overlapping	decreased	0.536045	BCL2	['ENST00000333681.5']
18	63318938	COSV61395035	A	T	uStop_loss longer Non-Overlapping	decreased	0.536045	BCL2	['ENST00000333681.5']
18	63318947	COSV61385410	G	A	uStop_gain shorter Non-Overlapping	increased	0.575695	BCL2	['ENST00000333681.5']
18	63318951	COSV61398854	TG	T	uStop_gain shorter Non-Overlapping	increased	0.384467	BCL2	['ENST00000333681.5']
18	63318952	COSV61371875	G	GGCTGACA	uStart_gain	decreased	0.826095	BCL2	['ENST00000333681.5']
18	63319184	COSV61397424	T	A	uStop_gain shorter Non-Overlapping	increased	0.3928	BCL2	['ENST00000333681.5']
18	63319187	COSV61371926	G	C	uStop_gain shorter Non-Overlapping	increased	0.575695	BCL2	['ENST00000333681.5']
18	63319193	COSV61386350	C	A	uStart_loss	increased	0.561695	BCL2	['ENST00000333681.5']
18	63319193	COSV61381050	C	T	uStart_loss	increased	0.561695	BCL2	['ENST00000333681.5']
18	63319193	COSV61373855	C	G	uStart_loss	increased	0.561695	BCL2	['ENST00000333681.5']
18	63319194	COSV61386835	A	C	uStart_loss	increased	0.561695	BCL2	['ENST00000333681.5']
18	63319194	COSV61395967	A	T	uStart_loss	increased	0.561695	BCL2	['ENST00000333681.5']
18	63319195	COSV61380097	T	C	uStart_loss	increased	0.561695	BCL2	['ENST00000333681.5']
18	63319208	COSV61395149	A	T	uStart_gain	decreased	0.786195	BCL2	['ENST00000333681.5']
18	63319213	COSV61378678	C	A	uStop_gain shorter Non-Overlapping	increased	0.350967	BCL2	['ENST00000333681.5']
18	63319219	COSV61375595	T	TTT	uStop_gain shorter Non-Overlapping	increased	0.369133	BCL2	['ENST00000333681.5']
18	63319222	COSV61377539	A	C	uStop_gain shorter Non-Overlapping	increased	0.369133	BCL2	['ENST00000333681.5']
18	63319222	COSV61395177	A	T	uStop_gain shorter Non-Overlapping	increased	0.3928	BCL2	['ENST00000333681.5']
18	63319236	COSV61381058	TGCATAAGGCAACGATCCCATCAAT	T	uStart_loss	increased	0.3368	BCL2	['ENST00000333681.5']
18	63319237	COSV61386172	G	C	uKozak	decreased	0.3349	BCL2	['ENST00000333681.5']
18	63319237	COSV61377828	G	GG	uStop_gain shorter Non-Overlapping	increased	0.3928	BCL2	['ENST00000333681.5']
18	63319238	COSV61389002	C	A	uStart_loss	increased	0.314067	BCL2	['ENST00000333681.5']
18	63319238	COSV61374457	C	T	uStart_loss	increased	0.314067	BCL2	['ENST00000333681.5']
18	63319239	COSV61387457	A	C	uStop_gain shorter Non-Overlapping	increased	0.384467	BCL2	['ENST00000333681.5']
18	63319240	COSV61377833	T	C	uStart_loss	increased	0.314067	BCL2	['ENST00000333681.5']
18	63319240	COSV61389175	T	G	uStart_loss	increased	0.314067	BCL2	['ENST00000333681.5']
18	63319240	COSV61378812	T	A	uStart_loss	increased	0.314067	BCL2	['ENST00000333681.5']
18	63319256	COSV61390822	T	G	uStart_loss	increased	0.3368	BCL2	['ENST00000333681.5']
18	63319393	COSV61371951	G	T	uStart_gain	decreased	0.743433	BCL2	['ENST00000333681.5']
18	63319408	COSV61379447	G	C	uStart_gain	decreased	0.709933	BCL2	['ENST00000333681.5']
18	63319451	COSV61385444	G	C	uStart_gain	decreased	0.839433	BCL2	['ENST00000333681.5']
18	63319466	COSV61391629	T	C	uStop_loss longer Non-Overlapping	decreased	0.292638	BCL2	['ENST00000333681.5']
18	63319475	COSV61398096	T	C	uStart_gain	decreased	0.367917	BCL2	['ENST00000333681.5']
18	63319483	COSV61398928	G	T	uStart_gain	decreased	0.4145	BCL2	['ENST00000333681.5']
18	63319511	COSV61377859	G	T	uStop_gain shorter Non-Overlapping	increased	0.1636	BCL2	['ENST00000333681.5']
18	63319543	COSV61396644	C	CCAGG	uStop_loss longer Non-Overlapping	decreased	0.197105	BCL2	['ENST00000333681.5']
18	63319552	COSV61375085	A	C	uKozak	decreased	0.187767	BCL2	['ENST00000333681.5']
18	63319610	COSV61395361	G	C	uStart_gain	decreased	0.7449	BCL2	['ENST00000333681.5']
18	63319652	COSV61398148	A	G	uStop_loss longer Non-Overlapping	decreased	0.4815	BCL2	['ENST00000333681.5']
18	63319664	COSV61395376	G	T	uStart_gain	decreased	0.429933	BCL2	['ENST00000333681.5']
18	63319668	COSV61395382	ATGCATTTTC	A	uStart_loss	increased	0.4275	BCL2	['ENST00000333681.5']
18	63319671	COSV61398157	C	G	uStart_loss	increased	0.4275	BCL2	['ENST00000333681.5']
18	63319673	COSV61376289	T	G	uStart_loss	increased	0.4275	BCL2	['ENST00000333681.5']
18	63319673	COSV61385063	T	C	uStart_loss	increased	0.4275	BCL2	['ENST00000333681.5']
18	63319691	COSV61371987	G	C	uStart_gain	decreased	0.571233	BCL2	['ENST00000333681.5']
19	1206903	COSV58825575	C	A	uStart_gain	decreased	0.685067	STK11	['ENST00000585465.3', 'ENST00000326873.12']
19	4123919	COSV53565636	C	G	uKozak	increased	0.57419	MAP2K2	['ENST00000262948.10']
19	7747531	COSV52654070	G	T	uStart_gain	decreased	0.7809	CD209	['ENST00000315599.12']
19	14529604	COSV53110260	TC	T	uStart_gain	decreased	0.0925	TECR	['ENST00000215567.10']
19	14529633	COSV99295759	C	A	uStart_gain	decreased	0.73965	TECR	['ENST00000215567.10']
19	15273116	COSV99650327	C	T	uStart_loss	increased	0.818062	BRD4	['ENST00000679869.1']
19	17847946	COSV71686576	C	A	uStart_gain	N-terminal extension	0.878924	JAK3	['ENST00000458235.7']
19	17847962	COSV71685898	C	A	uStart_gain	decreased	0.528567	JAK3	['ENST00000458235.7']
19	21505709	COSV100642006	C	A	uStart_gain	decreased	0.119233	ZNF429	['ENST00000358491.9']
19	32971920	COSV54288009	G	C	uStart_gain	decreased	0.0551667	CEP89	['ENST00000305768.10']
19	40265321	COSV100251318	C	A	uStart_loss	increased	0.675533	AKT2	['ENST00000392038.7']
19	40265336	COSV60908925	G	A	uStart_gain	decreased	0.703633	AKT2	['ENST00000392038.7']
19	49665728	COSV55862642	G	A	uStart_gain	decreased	0.281035	IRF3	['ENST00000377139.8']
19	49665795	COSV55864824	C	A	uStart_loss	increased	0.0496667	IRF3	['ENST00000377139.8']
19	49665956	COSV55862547	C	G	uStart_gain	decreased	0.234686	BCL2L12	['ENST00000246784.8']
19	50873464	COSV100320077	C	A	uStart_gain	decreased	0.163867	KLK2	['ENST00000325321.8']
19	54115563	COSV58084561	G	C	uStart_gain	decreased	0.490352	TFPT	['ENST00000391759.6']
19	54142948	COSV99651581	A	G	uStart_loss	increased	0.818457	CNOT3	['ENST00000221232.11']
19	54142950	COSV99651837	G	A	uStart_loss	increased	0.818457	CNOT3	['ENST00000221232.11']
19	54142968	COSV99651627	G	T	uStart_gain	N-terminal extension	0.980824	CNOT3	['ENST00000221232.11']
2	15940684	COSV55258985	CC	C	uStop_gain to N-terminal extension	N-terminal extension	0.870905	MYCN	['ENST00000281043.4']
2	15940685	COSV55257866	C	CC	uStop_gain to Non-Overlapping	increased	0.852314	MYCN	['ENST00000281043.4']
2	45009417	COSV57391709	G	A	uStart_gain	decreased	0.964167	SIX2	['ENST00000303077.7']
2	46297570	COSV55389799	TT	T	uStop_gain shorter Non-Overlapping	increased	0.946333	EPAS1	['ENST00000263734.5']
2	47905723	COSV106471962	G	C	mKozak	increased		FBXO11	['ENST00000403359.8']
2	61537922	COSV68947853	G	T	uStart_gain	decreased	0.8785	XPO1	['ENST00000401558.7']
2	61538283	COSV68947822	G	A	uStop_gain shorter Non-Overlapping	increased	0.61471	XPO1	['ENST00000401558.7']
2	80303854	COSV107326256	C	T	uKozak	increased	0.824795	LRRTM1	['ENST00000295057.4']
2	80303854	COSV99702510	C	A	uKozak	increased	0.824795	LRRTM1	['ENST00000295057.4']
2	80303854	COSV99701780	C	G	uKozak	increased	0.824795	LRRTM1	['ENST00000295057.4']
2	80303855	COSV99703096	C	T	uStart_loss	increased	0.819462	LRRTM1	['ENST00000295057.4']
2	80303861	COSV54447263	AAGCGC	ACATT	uStart_gain	N-terminal extension	0.879562	LRRTM1	['ENST00000295057.4']
2	80304425	COSV54438478	G	T	uStart_gain	decreased	0.9928	LRRTM1	['ENST00000295057.4']
2	80304454	COSV54444919	AA	A	uStop_gain shorter Non-Overlapping	increased	0.896767	LRRTM1	['ENST00000295057.4']
2	176107344	COSV99983445	C	T	uStart_gain	decreased	0.50241	HOXD11	['ENST00000249504.7']
2	188974434	COSV100483515	G	C	uStop_loss longer Non-Overlapping	decreased	0.833248	COL3A1	['ENST00000304636.9', 'ENST00000450867.2']
2	188974475	COSV100483707	G	A	uStart_loss	increased	0.836719	COL3A1	['ENST00000304636.9', 'ENST00000450867.2']
2	188974482	COSV100482814	A	G	uStart_gain	decreased	0.942419	COL3A1	['ENST00000304636.9', 'ENST00000450867.2']
2	212538535	COSV53556727	T	TT	uStop_gain to N-terminal extension	N-terminal extension	0.9925	ERBB4	['ENST00000342788.9']
2	212538546	COSV53530454	G	C	uStart_gain	decreased	0.608352	ERBB4	['ENST00000342788.9']
2	212538583	COSV99614939	C	A	uKozak	increased	0.975	ERBB4	['ENST00000342788.9']
2	212538597	COSV53502068	C	T	uStart_gain	decreased	0.7155	ERBB4	['ENST00000342788.9']
2	212538626	COSV53502301	G	A	uStart_gain	decreased	0.60695	ERBB4	['ENST00000342788.9']
2	222908747	COSV100657799	C	A	uStart_gain	decreased	0.662248	ACSL3	['ENST00000357430.8']
20	20052392	COSV55649271	A	C	uStart_gain	decreased	0.136667	CRNKL1	['ENST00000536226.2']
20	20052575	COSV99847105	C	A	uStart_gain	decreased	0.669033	CFAP61	['ENST00000245957.10']
20	41028836	COSV63693088	G	C	uStop_loss to N-terminal extension	N-terminal extension	0.351543	TOP1	['ENST00000361337.3']
20	45348387	COSV101023612	C	A	mKozak	decreased		SDC4	['ENST00000372733.3']
20	51802485	COSV53849895	A	G	uStop_loss to Overlapping	decreased	0.86915	SALL4	['ENST00000217086.9']
20	51802494	COSV99409730	C	A	uStop_gain shorter Non-Overlapping	increased	0.838517	SALL4	['ENST00000217086.9']
20	58839969	COSV100007746	G	T	uStart_gain	decreased	0.374	GNAS	['ENST00000371098.6', 'ENST00000371075.7', 'ENST00000419558.7']
20	58840011	COSV100007295	G	T	uStart_gain	decreased	0.892867	GNAS	['ENST00000371098.6', 'ENST00000371075.7', 'ENST00000419558.7']
20	58840060	COSV58335916	C	A	uStart_gain	decreased	0.820381	GNAS	['ENST00000371098.6', 'ENST00000371075.7', 'ENST00000419558.7']
20	58840091	COSV104626520	G	A	uStart_gain	decreased	0.721148	GNAS	['ENST00000371098.6', 'ENST00000371075.7', 'ENST00000419558.7']
20	58840100	COSV58330808	T	A	uStop_loss to Overlapping	decreased	0.504395	GNAS	['ENST00000371098.6', 'ENST00000371075.7', 'ENST00000419558.7']
20	62143803	COSV100064740	G	T	uStop_loss to Overlapping	decreased	0.617195	SS18L1	['ENST00000331758.8']
20	63537317	COSV99420227	C	A	mKozak	decreased		PTK6	['ENST00000542869.3']
21	38498403	COSV99902661	G	A	uStart_gain	N-terminal extension	0.708114	ERG	['ENST00000288319.12']
22	20085817	COSV61226095	G	T	uKozak	increased	0.813167	DGCR8	['ENST00000351989.8']
22	20085864	COSV100708093	C	T	uStart_gain	decreased	0.949333	DGCR8	['ENST00000351989.8']
22	20085893	COSV100708104	G	T	uStart_loss	increased	0.838652	DGCR8	['ENST00000351989.8']
22	23180948	COSV100006923	G	T	uStart_gain	decreased	0.7525	BCR	['ENST00000305877.13']
22	39244265	COSV100483623	G	T	uStart_gain	decreased	0.863029	PDGFB	['ENST00000331163.11']
22	41092632	COSV99609052	G	T	uKozak	increased	0.9335	EP300	['ENST00000263253.9']
3	10028633	COSV55046467	T	G	uStart_gain	decreased	0.604162	FANCD2	['ENST00000675286.1']
3	41224026	COSV62691527	T	G	uStart_gain	decreased	0.573638	CTNNB1	['ENST00000644138.1', 'ENST00000645276.1', 'ENST00000349496.11']
3	41224035	COSV100846349	A	G	uStart_gain	N-terminal extension	0.518167	CTNNB1	['ENST00000644138.1', 'ENST00000645276.1', 'ENST00000349496.11']
3	48685912	COSV53663634	C	T	uStart_gain	N-terminal extension	0.542467	NCKIPSD	['ENST00000294129.7']
3	52409921	COSV56229892	C	A	uStart_gain	decreased	0.771333	BAP1	['ENST00000460680.6']
3	53495117	COSV55454329	C	T	uStart_gain	decreased	0.53549	CACNA1D	['ENST00000636627.2', 'ENST00000481478.2', 'ENST00000288139.11', 'ENST00000350061.11']
3	53495128	COSV99859585	G	A	uStart_gain	decreased	0.886929	CACNA1D	['ENST00000636627.2', 'ENST00000481478.2', 'ENST00000288139.11', 'ENST00000350061.11']
3	53495133	COSV99860206	C	A	uStart_gain	decreased	0.898495	CACNA1D	['ENST00000636627.2', 'ENST00000481478.2', 'ENST00000288139.11', 'ENST00000350061.11']
3	77040650	COSV100165681	T	G	uStart_gain	decreased	0.525367	ROBO2	['ENST00000696593.1']
3	77040679	COSV100166722	G	T	uStart_gain	decreased	0.830262	ROBO2	['ENST00000696593.1']
3	100713674	COSV99560928	C	A	uStart_gain	N-terminal extension	0.944757	TFG	['ENST00000240851.9']
3	120093483	COSV99955142	C	A	uStart_gain	decreased	0.538929	GSK3B	['ENST00000264235.13']
3	120093584	COSV51784620	C	A	uStart_gain	decreased	0.506529	GSK3B	['ENST00000264235.13']
3	142578707	COSV107451946	T	A	mKozak	decreased		ATR	['ENST00000350721.9']
3	142578722	COSV63391291	C	T	uStart_gain	N-terminal extension	0.130033	ATR	['ENST00000350721.9']
3	187745446	COSV106114494	C	G	uKozak	increased	0.9696	BCL6	['ENST00000406870.7']
3	189631440	COSV99289010	C	G	uStart_gain	decreased	0.700967	TP63	['ENST00000264731.8']
3	189631446	COSV99285358	A	G	uStart_gain	decreased	0.859052	TP63	['ENST00000264731.8']
3	189631448	COSV53200927	A	G	uStart_gain	decreased	0.918719	TP63	['ENST00000264731.8']
3	189631458	COSV53195405	A	T	uStart_loss	increased	0.910619	TP63	['ENST00000264731.8']
3	189631509	COSV99287007	G	T	uStop_gain to Non-Overlapping	increased	0.88791	TP63	['ENST00000264731.8']
3	189631512	COSV99289235	G	T	uStart_gain	decreased	0.819014	TP63	['ENST00000264731.8']
3	189789789	COSV99289393	C	G	uStart_gain	decreased	0.818057	TP63	['ENST00000354600.10']
4	1900637	COSV56392229	C	T	uStart_gain	decreased	0.824524	NSD2	['ENST00000508803.6']
4	40243312	COSV67806502	G	A	uStart_gain	N-terminal extension	0.2666	RHOH	['ENST00000381799.10']
4	40243332	COSV101110393	G	C	uStop_loss longer Non-Overlapping	decreased	0.575114	RHOH	['ENST00000381799.10']
4	53377677	COSV60994358	C	G	uStart_gain	decreased	0.486717	FIP1L1	['ENST00000337488.11', 'ENST00000703478.1', 'ENST00000703479.1', 'ENST00000703480.1', 'ENST00000703481.1', 'ENST00000703482.1', 'ENST00000703483.1', 'ENST00000703484.1', 'ENST00000703485.1', 'ENST00000703486.1', 'ENST00000703489.1', 'ENST00000703490.1', 'ENST00000703491.1', 'ENST00000703492.1']
4	53377764	COSV60999278	C	CC	uStop_gain to Non-Overlapping	increased	0.482576	FIP1L1	['ENST00000337488.11', 'ENST00000703478.1', 'ENST00000703479.1', 'ENST00000703480.1', 'ENST00000703481.1', 'ENST00000703482.1', 'ENST00000703483.1', 'ENST00000703484.1', 'ENST00000703485.1', 'ENST00000703486.1', 'ENST00000703489.1', 'ENST00000703490.1', 'ENST00000703491.1', 'ENST00000703492.1']
4	54064562	COSV105059102	C	T	uStart_gain	decreased	0.659783	CHIC2	['ENST00000263921.8']
4	86594389	COSV57406518	G	T	uStop_gain shorter Non-Overlapping	increased	0.66221	PTPN13	['ENST00000427191.6', 'ENST00000411767.7', 'ENST00000436978.5']
4	152535534	COSV55899214	C	G	uStart_loss	increased	0.513333	FBXW7	['ENST00000281708.10']
5	11903895	COSV100476835	G	A	uStart_gain	decreased	0.582829	CTNND2	['ENST00000304623.13']
5	24644848	COSV52592346	A	AAA	uStop_loss longer Non-Overlapping	decreased	0.612764	CDH10	['ENST00000264463.8']
5	31529083	COSV100323360	A	G	uStart_loss	increased	0.354819	DROSHA	['ENST00000344624.8']
5	31529089	COSV57599906	C	T	uStop_gain shorter Non-Overlapping	increased	0.0657667	DROSHA	['ENST00000344624.8']
5	69371516	COSV51459718	A	C	uStart_loss	increased	0.948667	RAD17	['ENST00000354868.10']
5	69371518	COSV99281430	G	A	uStart_loss	increased	0.948667	RAD17	['ENST00000354868.10']
5	69371535	COSV105004469	G	C	uStop_loss longer Non-Overlapping	decreased	0.781233	RAD17	['ENST00000354868.10']
5	69372055	COSV51459045	G	A	uStart_loss	increased	0.0600667	RAD17	['ENST00000354868.10']
5	69372109	COSV99281361	G	T	uStop_gain shorter Non-Overlapping	increased	0.950167	RAD17	['ENST00000354868.10']
5	69372205	COSV99281319	C	T	uStart_gain	decreased	0.359221	RAD17	['ENST00000354868.10']
5	132557293	COSV54752194	G	T	uStart_gain	N-terminal extension	0.0867333	RAD50	['ENST00000378823.8']
5	138874958	COSV51220800	C	G	uStop_loss longer Non-Overlapping	decreased	0.729269	LRRTM2	['ENST00000274711.7']
5	138875206	COSV51220423	C	A	uStart_gain	decreased	0.192933	LRRTM2	['ENST00000274711.7']
5	150086459	COSV99643493	G	T	uStart_gain	decreased	0.969	CSF1R	['ENST00000675795.1']
5	150086529	COSV99642869	G	A	uStart_gain	decreased	0.236233	CSF1R	['ENST00000675795.1']
5	159099523	COSV100566027	A	C	uStart_gain	decreased	0.275483	EBF1	['ENST00000313708.11']
5	171309363	COSV107378576	A	C	mKozak	decreased		TLX3	['ENST00000296921.6']
5	171387860	COSV99744535	G	A	uStart_gain	decreased	0.862348	NPM1	['ENST00000296930.10']
5	177135093	COSV61774557	G	A	uStart_loss	increased	0.921819	NSD1	['ENST00000439151.7']
5	180649561	COSV56112601	G	A	uStart_gain	decreased	0.375183	FLT4	['ENST00000261937.11', 'ENST00000502649.5']
6	28923660	COSV65873330	A	C	uStart_loss	increased	0.483467	TRIM27	['ENST00000377199.4']
6	33322914	COSV56467945	T	A	uStart_loss	increased	0.620143	DAXX	['ENST00000374542.10']
6	34236937	COSV100271747	C	A	uStart_gain	decreased	0.9499	HMGA1	['ENST00000311487.9', 'ENST00000401473.7']
6	36678746	COSV55186905	G	A	uStart_gain	decreased	0.792033	CDKN1A	['ENST00000244741.10']
6	37170538	COSV100998693	C	A	uStart_gain	decreased	0.759486	PIM1	['ENST00000373509.6']
6	99568545	COSV100412721	G	C	uStart_gain	decreased	0.677862	CCNC	['ENST00000520429.6']
6	127119060	COSV63152094	A	T	uStart_loss	increased	0.567795	RSPO3	['ENST00000356698.9']
6	127119118	COSV63151178	A	G	uStart_gain	decreased	0.118333	RSPO3	['ENST00000356698.9']
6	128520522	COSV63886914	G	T	uStart_gain	decreased	0.456357	PTPRK	['ENST00000368226.9']
6	136279869	COSV100786667	C	A	mKozak	decreased		BCLAF1	['ENST00000531224.6']
6	136289799	COSV62145342	C	T	uStart_loss	increased	0.830617	BCLAF1	['ENST00000531224.6']
6	151807883	COSV52792889	C	T	uStart_gain	decreased	0.906871	ESR1	['ENST00000206249.8']
6	167826985	COSV60039343	C	T	uStart_gain	decreased	0.955967	AFDN	['ENST00000683244.1']
7	5423465	COSV61677513	C	T	uStop_gain shorter Non-Overlapping	increased	0.8246	TNRC18	['ENST00000430969.6']
7	13989098	COSV99624848	C	T	uStart_loss	increased	0.815519	ETV1	['ENST00000430479.6']
7	13989597	COSV54147593	T	A	uStart_gain	decreased	0.528567	ETV1	['ENST00000430479.6']
7	20161867	COSV100255863	C	T	uStop_gain to Non-Overlapping	increased	0.06245	MACC1	['ENST00000400331.10']
7	26200601	COSV61158666	G	C	uStart_gain	decreased	0.9666	HNRNPA2B1	['ENST00000354667.8', 'ENST00000618183.5']
7	26200660	COSV100523041	G	A	uStart_gain	N-terminal extension	0.986333	HNRNPA2B1	['ENST00000354667.8', 'ENST00000618183.5']
7	26200716	COSV100522845	C	T	uStart_gain	decreased	0.786305	HNRNPA2B1	['ENST00000354667.8', 'ENST00000618183.5']
7	27185156	COSV50054316	C	A	uStart_gain	decreased	0.738543	HOXA11	['ENST00000006015.4']
7	27185187	COSV50054109	T	C	uStart_loss	increased	0.907267	HOXA11	['ENST00000006015.4']
7	37916552	COSV99554402	G	A	uStop_gain to Non-Overlapping	decreased	0.243033	SFRP4	['ENST00000436072.7']
7	37916563	COSV52260757	CC	C	uStop_loss to Overlapping	decreased	0.158248	SFRP4	['ENST00000436072.7']
7	37920697	COSV52260791	CCA	CAT	uStart_gain	decreased	0.772219	EPDR1	['ENST00000199448.9']
7	37920883	COSV99554197	C	T	uStart_gain	decreased	0.143817	EPDR1	['ENST00000199448.9']
7	86643934	COSV64477295	C	T	uStart_gain	decreased	0.699048	GRM3	['ENST00000361669.7']
7	86644602	COSV100862469	G	A	uStart_loss	increased	0.590514	GRM3	['ENST00000361669.7']
7	91940884	COSV100663359	G	A	uStart_loss	increased	0.972433	AKAP9	['ENST00000681722.1', 'ENST00000680181.1', 'ENST00000356239.8', 'ENST00000679521.1']
7	91940885	COSV100663360	G	A	uKozak	increased	0.965433	AKAP9	['ENST00000681722.1', 'ENST00000680181.1', 'ENST00000356239.8', 'ENST00000679521.1']
7	91941080	COSV100663355	C	A	uStart_gain	decreased	0.204619	AKAP9	['ENST00000681722.1', 'ENST00000680181.1', 'ENST00000356239.8', 'ENST00000679521.1']
7	92833632	COSV56010558	AACACAGACACGATTACA	A	uStop_loss longer Non-Overlapping	decreased	0.773833	CDK6	['ENST00000424848.3']
7	98881125	COSV100722128	G	T	uStop_loss to N-terminal extension	N-terminal extension	0.890167	TRRAP	['ENST00000456197.2']
7	101816021	COSV99470514	A	G	uStart_loss	increased	0.86095	CUX1	['ENST00000622516.6']
7	124897212	COSV107433034	C	T	uStart_loss	increased	0.748552	POT1	['ENST00000357628.8']
7	152435794	COSV100079459	A	G	uStop_loss to Overlapping	decreased	0.802252	KMT2C	['ENST00000262189.11', 'ENST00000683490.1']
7	152435954	COSV100069346	T	C	uStart_loss	increased	0.755876	KMT2C	['ENST00000262189.11', 'ENST00000683490.1']
8	30156371	COSV99644998	T	A	uStart_gain	decreased	0.880833	DCTN6	['ENST00000520829.5', 'ENST00000221114.8']
8	38381830	COSV52686624	G	A	uStart_gain	decreased	0.798667	NSD3	['ENST00000317025.13']
8	38457449	COSV100248589	C	A	mKozak	decreased		FGFR1	['ENST00000447712.7']
8	38457481	COSV58335965	C	T	uStop_gain shorter Non-Overlapping	increased	0.484367	FGFR1	['ENST00000447712.7']
8	38457489	COSV58343355	C	A	uKozak	increased	0.488033	FGFR1	['ENST00000447712.7']
8	38457520	COSV58343566	C	A	uStart_gain	N-terminal extension	0.768433	FGFR1	['ENST00000447712.7']
8	42271384	COSV100645911	GG	G	uStop_loss to Overlapping	decreased	0.860395	IKBKB	['ENST00000520810.6']
8	42272087	COSV60596516	A	T	uStop_loss to N-terminal extension	N-terminal extension	0.872829	IKBKB	['ENST00000520810.6']
8	42272091	COSV100645601	C	T	uStart_gain	decreased	0.5128	IKBKB	['ENST00000520810.6']
8	56211195	COSV100374654	T	TT	uStop_gain shorter Non-Overlapping	increased	0.823334	PLAG1	['ENST00000316981.8']
8	56211199	COSV57614349	A	G	uStart_loss	increased	0.877867	PLAG1	['ENST00000316981.8']
8	79767762	COSV100559231	C	T	uStart_gain	N-terminal extension	0.202362	HEY1	['ENST00000354724.8']
8	89984591	COSV106057008	G	A	uStart_gain	decreased	0.0646	NBN	['ENST00000265433.8']
8	113436897	COSV99834041	G	T	uStart_gain	decreased	0.797757	CSMD3	['ENST00000297405.10']
8	118111101	COSV100983578	C	A	uStop_gain to Non-Overlapping	increased	0.759286	EXT1	['ENST00000378204.7']
8	118111116	COSV65477007	C	A	uStop_gain to Non-Overlapping	increased	0.759286	EXT1	['ENST00000378204.7']
9	14313583	COSV101100339	C	A	uStart_loss	increased	0.816562	NFIB	['ENST00000380953.6', 'ENST00000397581.7']
9	14313599	COSV101100298	G	C	uKozak	decreased	0.807229	NFIB	['ENST00000380953.6', 'ENST00000397581.7']
9	20622317	COSV100581738	C	A	uStart_gain	decreased	0.884367	MLLT3	['ENST00000380338.9']
9	20622391	COSV63499174	T	G	uKozak	increased	0.9845	MLLT3	['ENST00000380338.9']
9	20622396	COSV100580710	C	A	uStart_gain	decreased	0.899833	MLLT3	['ENST00000380338.9']
9	21974829	COSV58702731	C	CGGCTCCATGC	mKozak	decreased		CDKN2A	['ENST00000304494.10']
9	37034156	COSV63910503	A	C	uStart_gain	decreased	0.839005	PAX5	['ENST00000358127.9', 'ENST00000377852.7', 'ENST00000523241.6']
X	20141813	COSV65450897	G	A	uStart_gain	decreased	0.241083	EIF1AX	['ENST00000379607.10']
X	47147365	COSV52103041	C	A	uStop_gain shorter Non-Overlapping	increased	0.9835	RBM10	['ENST00000377604.8']
X	47147411	COSV52102557	G	GG	uStop_loss to N-terminal extension	N-terminal extension	0.9775	RBM10	['ENST00000377604.8']
X	47147418	COSV52102908	GG	G	uStop_loss to Overlapping	decreased	0.984333	RBM10	['ENST00000377604.8']
X	47147428	COSV52103021	C	T	uStart_gain	decreased	0.785933	RBM10	['ENST00000377604.8']
X	47147468	COSV52102711	G	T	uStart_gain	N-terminal extension	0.820886	RBM10	['ENST00000377604.8']
X	47562913	COSV106406001	C	A	uKozak	decreased	0.9734	ARAF	['ENST00000377045.9']
X	71096461	COSV100447002	G	T	uStart_gain	decreased	0.812429	FOXO4	['ENST00000374259.8']
X	71118742	COSV100377626	C	T	uStart_gain	decreased	0.838557	MED12	['ENST00000333646.11', 'ENST00000374080.8']
X	130081450	COSV100257157	G	T	uStart_gain	decreased	0.161557	ELF4	['ENST00000308167.10']
1	114716178	COSV99794901	C	T	uStart_gain	decreased	0.435683	NRAS	['ENST00000369535.5']	NRAS|0.21|1.00|0.00|0.00|60|-1|11|95	AG_insertion_-
1	114716179	COSV54748082	T	C	uStart_gain	decreased	0.435683	NRAS	['ENST00000369535.5']	NRAS|0.22|1.00|0.00|0.00|59|-2|-11|94	AG_insertion_-
14	20325654	COSV104665728	C	T	uStop_loss longer Non-Overlapping	decreased	0	CCNB1IP1	['ENST00000358932.9']	CCNB1IP1|0.24|1.00|0.00|0.00|-2|-1|-2|-94	AG_deletion_-
14	102086428	COSV53489167	C	A	mKozak	decreased		HSP90AA1	['ENST00000216281.13']	HSP90AA1|0.36|0.04|0.00|0.00|-10|-50|72|66	AG_insertion_-
18	51046962	COSV61688943	G	A	uStart_loss	increased	0.827433	SMAD4	['ENST00000342988.8']	SMAD4|0.62|0.09|0.00|0.00|26|-42|-71|-5	AG_deletion_+
18	63318960	COSV61379147	G	C	uStop_loss longer Non-Overlapping	decreased	0.363667	BCL2	['ENST00000333681.5']	BCL2|0.40|0.00|0.00|0.00|-1|-8|-1|-16	AG_insertion_-
5	112737925	COSV57337921	G	C	uStop_gain to Non-Overlapping	increased	0.836303	APC	['ENST00000257430.9']	APC|0.00|0.00|0.25|0.10|52|77|4|0	DG_insertion_+
7	5421491	COSV104655879	T	C	uStop_gain shorter Non-Overlapping	increased	0.8246	TNRC18	['ENST00000430969.6']	TNRC18|0.72|0.53|0.00|0.00|-1|-2|95|-6	AG_insertion_-
7	13989599	COSV54147237	C	A	uStop_loss longer Non-Overlapping	decreased	0.677317	ETV1	['ENST00000430479.6']	ETV1|0.01|0.00|0.92|0.58|-72|-4|2|-36	DG_deletion_-
8	42272082	COSV60597939	G	A	uStop_loss to Overlapping	decreased	0.860395	IKBKB	['ENST00000520810.6']	IKBKB|0.89|0.99|0.00|0.00|3|1|7|-82	AG_deletion_+

## Sheet: ST5
#CHROM	POS	ID	REF	ALT	CSQ	Translation	5ULTRA_Score	GWAS GENE	TRANSCRIPT	MANE	PVALUE	OR	CI	TRAIT	STUDY	PMID	AF_joint	5ULTRA GENE
chr6	159044945	.	T	C	uStart_loss	increased	0.963333	TAGAP, TAGAP-AS1	['ENST00000367066.8']	['NM_054114.5']	4e-28	0.020403	[0.017-0.024] SD unit decrease	myeloid white cell count	Trans-ethnic and Ancestry-Specific Blood-Cell Genetics in 746,667 Individuals from 5 Global Populations.	32888493	0.522508	TAGAP
chr14	74348536	.	C	T	uStop_gain shorter Non-Overlapping	increased	0.9017	VRTN	['ENST00000256362.5']	['NM_018228.3']	3e-21	9.473	z score decrease	vital capacity	Multi-ancestry genome-wide association analyses improve resolution of genes and pathways influencing lung function and chronic obstructive pulmonary disease risk.	36914875	0.405616	VRTN
chr9	35909521	.	G	A	uStart_gain	decreased	0.829733	SPAAR	['ENST00000443779.3']	['NM_001348107.3']	1e-08	0.2022	[0.13-0.27] unit decrease	resting heart rate	Identification of genomic loci associated with resting heart rate and shared genetic predictors with all-cause mortality.	27798624	0.419408	SPAAR
chr8	142680513	.	C	T	uStart_gain	N-terminal extension	0.8032	JRK, PSCA	['ENST00000301258.5']	['NM_005672.5']	2e-10	1.15	[1.10-1.20]	urinary bladder carcinoma	Genetic variation in the prostate stem cell antigen gene PSCA confers susceptibility to urinary bladder cancer.	19648920	0.451012	PSCA
chr1	109539929	.	T	G	uStart_loss	increased	0.5902	GPR61	['ENST00000689084.1', 'ENST00000527748.5']	['NM_001393907.1']	3e-09	1.13	[1.1-1.15]	gallstones	Genome-wide analysis identifies gallstone-susceptibility loci including genes regulating gastrointestinal motility.	34651315	0.0223029	GPR61
chr3	112641079	.	G	T	uStart_gain	decreased	0.364467	CCDC80	['ENST00000206423.8']	['NM_199511.3']	2e-45	0.01	[0.0086-0.0114] unit increase	body height	A saturated map of common genetic variants associated with human height.	36224396	0.230522	CCDC80
chr8	42697490	.	G	A	uStart_gain	decreased	0.36061	CHRNB3	['ENST00000289957.3']	['NM_000749.5']	2e-09	0.022	[0.015-0.029] unit increase	nicotine dependence	Expanding the genetic architecture of nicotine dependence and its shared genetics with multiple traits.	33144568	0.742156	CHRNB3
chr14	24334882	.	A	T	uStart_gain	decreased	0.3368	ADCY4	['ENST00000418030.7']	['NM_001198568.2']	4e-08	0.0193096	[0.012-0.026] unit increase	BMI-adjusted hip circumference	GWAS of allometric body-shape indices in UK Biobank identifies loci suggesting associations with morphogenesis, organogenesis, adrenal cell renewal and cancer.	34021172	0.229688	ADCY4
chr2	68735005	.	G	A	uStart_loss	increased	0.323067	ARHGAP25	['ENST00000409202.8']	['NM_001007231.3']	6e-09	0.0389	unit decrease	bone density	Life-Course Genome-wide Association Study Meta-analysis of Total Body BMD and Assessment of Age-Specific Effects.	29304378	0.235844	ARHGAP25
chr12	6384185	.	A	G	uStart_loss	increased	0.3178	LTBR	['ENST00000228918.9']	['NM_002342.3']	4e-46	0.0615178	[0.053-0.07] unit decrease	monocyte percentage of leukocytes	The Allelic Landscape of Human Blood Cell Trait Variation and Links to Common Complex Disease.	27863252	0.771605	LTBR
chr12	104021466	.	C	T	uStart_gain	decreased	0.247202	GLT8D2	['ENST00000360814.9']	['NM_001384711.1']	2e-17	3.55	[2.73-4.37] unit increase	central corneal thickness	Cross-ancestry genome-wide association analysis of corneal thickness strengthens link between complex and Mendelian eye diseases.	29760442	0.133356	GLT8D2
chr4	87529196	.	T	C	uStart_loss	increased	0.2239	SPARCL1	['ENST00000282470.11']	['NM_004684.6']	7e-87	0.568374	[0.51-0.62] unit increase	SPARC-like protein 1 measurement	Differences and commonalities in the genetic architecture of protein quantitative trait loci in European and Arab populations.	36168886	0.295608	SPARCL1
chr18	45724217	.	G	A	uStart_gain	decreased	0.2234	SLC14A1	['ENST00000321925.9']	['NM_015865.7']	6e-18	0.0417206	[0.032-0.051] unit decrease	reticulocyte measurement	The Polygenic and Monogenic Basis of Blood Traits and Diseases.	32888494	0.139583	SLC14A1
chr10	100987606	.	G	T	uStop_gain shorter Non-Overlapping	increased	0.174967	TWNK	['ENST00000311916.8']	['NM_021830.5']	2e-17	0.00960386	[0.0074-0.0118] unit increase	educational attainment	Polygenic prediction of educational attainment within and between families from genome-wide association analyses in 3 million individuals.	35361970	0.336163	TWNK
chr1	203802195	.	A	C	uKozak	increased	0.119614	ZC3H11A, ZBED6	['ENST00000367210.3']	['NM_001376342.1']	2e-57	0.142213	[0.12-0.16] unit decrease	balding measurement	Dissection of genetic variation and evidence for pleiotropy in male pattern baldness.	30573740	0.0170072	ZC3H11A
chr16	84294888	.	C	T	uStart_gain	decreased	0.0945833	WFDC1	['ENST00000219454.10']	['NM_021197.4']	9e-98	0.455367	[0.41-0.5] unit decrease	blood protein measurement	A genome-wide association study of serum proteins reveals shared loci with common diseases.	35078996	0.211323	WFDC1
chr2	32264782	.	T	C	uStart_loss	increased	0.0919714	NLRC4	['ENST00000402280.6']	['NM_001199138.2']	2e-22	0.2432	[0.19-0.29] SD units increase	interleukin 18 measurement	Genome-wide Association Study Identifies 27 Loci Influencing Concentrations of Circulating Cytokines and Growth Factors.	27989323	0.64436	NLRC4
chr8	123768584	.	C	A	uStart_gain	decreased	0.0824571	FAM91A1	['ENST00000334705.12']	['NM_144963.4']	1e-08	0.0136	[0.0089-0.0183] unit decrease	calcium measurement	A cross-population atlas of genetic associations for 220 human phenotypes.	34594039	0.667122	FAM91A1
chr3	49688745	.	G	A	uStart_gain	decreased	0.0797333	MST1	['ENST00000449682.3']	['NM_020998.4']	7e-38	0.55	[0.47-0.63] unit increase	thioredoxin domain-containing protein 12 measurement	Genomic atlas of the human plasma proteome.	29875488	0.080818	MST1
chr3	52686064	.	A	C	uStart_loss	increased	0.0642333	GNL3	['ENST00000418458.6']	['NM_014366.5']	1e-13	0.03	[0.022-0.038] unit increase	adiponectin measurement	Novel loci for adiponectin levels and their influence on type 2 diabetes and metabolic traits: a multi-ethnic meta-analysis of 45,891 individuals.	22479202	0.497684	GNL3
chr5	75047944	.	G	A	uStart_gain	decreased	0.0522333	GCNT4	['ENST00000652361.2']	['NM_001366737.1']	6e-11	0.017765	[0.012-0.023] unit increase	high density lipoprotein cholesterol measurement	Pleiotropic genetic architecture and novel loci for C-reactive protein levels.	36376304	0.50769	GCNT4
chr19	8364182	.	C	T	uStart_gain	N-terminal extension	0.0495667	ANGPTL4	['ENST00000301455.7']	['NM_139314.3']	4e-14	0.043725	[0.032-0.055] unit increase	high density lipoprotein cholesterol measurement	Pleiotropic genetic architecture and novel loci for C-reactive protein levels.	36376304	0.0625405	ANGPTL4
chr11	307999	.	T	G	uStop_gain shorter Non-Overlapping	increased	0.0390667	IFITM2	['ENST00000616316.3']	['NM_006435.3']	1e-36	0.047739	[0.04-0.055] unit increase	leukocyte count	The Allelic Landscape of Human Blood Cell Trait Variation and Links to Common Complex Disease.	27863252	0.425931	IFITM2
chr8	70680963	.	A	G	uStart_loss	increased	0.00366667	XKR9	['ENST00000408926.8']	['NM_001011720.2']	3e-11	0.11	[NR] unit decrease	erythrocyte cadmium measurement	Genome wide association study identifies two loci associated with cadmium in erythrocytes among never-smokers.	27005419	0.376489	XKR9
chr11	7929250	.	A	G	uStart_loss	increased	0.002	OR10A6	['ENST00000641238.1']	['NM_001004461.2']	8e-09	0.012	[0.0061-0.0179] unit decrease (replication)	smoking initiation	Meta-analysis of up to 622,409 individuals identifies 40 novel smoking behaviour associated genetic loci.	30617275	0.380814	OR10A6
